# Supplementary material for: Optimizing the feeding frequency to maximize the production of sterile males in tsetse mass-rearing colonies
Source: PLoS One. 2021 Jan 14;16(1):e0245503. doi: 10.1371/journal.pone.0245503 (PMC7808581; doi:10.1371/journal.pone.0245503)
Supplement: S1 Table — (CSV) [file pone.0245503.s002.csv]

date_emergence	date_mortality	days	batch	batch_timesweek	cage	statut_abdomen	totalmouche	sex	statut
27/03/2018	18/04/2018	22	1	3	A	starved	1	f	1
27/03/2018	25/04/2018	29	1	3	A	starved	1	f	1
27/03/2018	26/04/2018	30	1	3	A	starved	1	f	1
27/03/2018	27/04/2018	31	1	3	A	starved	1	f	1
27/03/2018	11/05/2018	45	1	3	A	starved	1	f	1
27/03/2018	26/05/2018	60	1	3	A	starved	1	f	1
27/03/2018	23/04/2018	27	1	3	A	starved	1	f	1
27/03/2018	23/04/2018	27	1	3	A	starved	1	f	1
27/03/2018	07/05/2018	41	1	3	A	starved	1	f	1
27/03/2018	07/05/2018	41	1	3	A	starved	1	f	1
27/03/2018	08/05/2018	42	1	3	A	starved	1	f	1
27/03/2018	08/05/2018	42	1	3	A	starved	1	f	1
27/03/2018	09/05/2018	43	1	3	A	starved	1	f	1
27/03/2018	09/05/2018	43	1	3	A	starved	1	f	1
27/03/2018	23/05/2018	57	1	3	A	starved	1	f	1
27/03/2018	23/05/2018	57	1	3	A	starved	1	f	1
27/03/2018	15/05/2018	49	1	3	A	starved	1	f	1
27/03/2018	15/05/2018	49	1	3	A	starved	1	f	1
27/03/2018	15/05/2018	49	1	3	A	starved	1	f	1
27/03/2018	16/05/2018	50	1	3	A	starved	1	f	1
27/03/2018	16/05/2018	50	1	3	A	starved	1	f	1
27/03/2018	16/05/2018	50	1	3	A	starved	1	f	1
27/03/2018	10/05/2018	44	1	3	A	starved	1	f	1
27/03/2018	10/05/2018	44	1	3	A	starved	1	f	1
27/03/2018	10/05/2018	44	1	3	A	starved	1	f	1
27/03/2018	10/05/2018	44	1	3	A	starved	1	f	1
27/03/2018	26/05/2018	60	1	3	A	nd	1	f	0
27/03/2018	26/05/2018	60	1	3	A	nd	1	f	0
27/03/2018	26/05/2018	60	1	3	A	nd	1	f	0
27/03/2018	26/05/2018	60	1	3	A	nd	1	f	0
27/03/2018	21/04/2018	25	2	4	A	starved	1	f	1
27/03/2018	28/04/2018	32	2	4	A	starved	1	f	1
27/03/2018	28/04/2018	32	2	4	A	starved	1	f	1
27/03/2018	14/05/2018	48	2	4	A	starved	1	f	1
27/03/2018	14/05/2018	48	2	4	A	starved	1	f	1
27/03/2018	23/05/2018	57	2	4	A	starved	1	f	1
27/03/2018	23/05/2018	57	2	4	A	starved	1	f	1
27/03/2018	24/05/2018	58	2	4	A	starved	1	f	1
27/03/2018	24/05/2018	58	2	4	A	starved	1	f	1
27/03/2018	30/04/2018	34	2	4	A	starved	1	f	1
27/03/2018	30/04/2018	34	2	4	A	starved	1	f	1
27/03/2018	30/04/2018	34	2	4	A	starved	1	f	1
27/03/2018	22/05/2018	56	2	4	A	starved	1	f	1
27/03/2018	22/05/2018	56	2	4	A	starved	1	f	1
27/03/2018	22/05/2018	56	2	4	A	starved	1	f	1
27/03/2018	09/05/2018	43	2	4	A	starved	1	f	1
27/03/2018	09/05/2018	43	2	4	A	starved	1	f	1
27/03/2018	09/05/2018	43	2	4	A	starved	1	f	1
27/03/2018	09/05/2018	43	2	4	A	starved	1	f	1
27/03/2018	09/05/2018	43	2	4	A	starved	1	f	1
27/03/2018	26/05/2018	60	2	4	A	nd	1	f	0
27/03/2018	26/05/2018	60	2	4	A	nd	1	f	0
27/03/2018	26/05/2018	60	2	4	A	nd	1	f	0
27/03/2018	26/05/2018	60	2	4	A	nd	1	f	0
27/03/2018	26/05/2018	60	2	4	A	nd	1	f	0
27/03/2018	26/05/2018	60	2	4	A	nd	1	f	0
27/03/2018	26/05/2018	60	2	4	A	nd	1	f	0
27/03/2018	26/05/2018	60	2	4	A	nd	1	f	0
27/03/2018	26/05/2018	60	2	4	A	nd	1	f	0
27/03/2018	26/05/2018	60	2	4	A	nd	1	f	0
27/03/2018	05/04/2018	9	3	4	A	starved	1	f	1
27/03/2018	11/05/2018	45	3	4	A	starved	1	f	1
27/03/2018	20/04/2018	24	3	4	A	starved	1	f	1
27/03/2018	20/04/2018	24	3	4	A	starved	1	f	1
27/03/2018	14/05/2018	48	3	4	A	starved	1	f	1
27/03/2018	14/05/2018	48	3	4	A	starved	1	f	1
27/03/2018	30/04/2018	34	3	4	A	starved	1	f	1
27/03/2018	30/04/2018	34	3	4	A	starved	1	f	1
27/03/2018	30/04/2018	34	3	4	A	starved	1	f	1
27/03/2018	09/05/2018	43	3	4	A	starved	1	f	1
27/03/2018	09/05/2018	43	3	4	A	starved	1	f	1
27/03/2018	09/05/2018	43	3	4	A	starved	1	f	1
27/03/2018	09/05/2018	43	3	4	A	starved	1	f	1
27/03/2018	09/05/2018	43	3	4	A	starved	1	f	1
27/03/2018	08/05/2018	42	3	4	A	starved	1	f	1
27/03/2018	08/05/2018	42	3	4	A	starved	1	f	1
27/03/2018	08/05/2018	42	3	4	A	starved	1	f	1
27/03/2018	08/05/2018	42	3	4	A	starved	1	f	1
27/03/2018	08/05/2018	42	3	4	A	starved	1	f	1
27/03/2018	08/05/2018	42	3	4	A	starved	1	f	1
27/03/2018	08/05/2018	42	3	4	A	starved	1	f	1
27/03/2018	08/05/2018	42	3	4	A	starved	1	f	1
27/03/2018	08/05/2018	42	3	4	A	starved	1	f	1
27/03/2018	26/05/2018	60	3	4	A	nd	1	f	0
27/03/2018	26/05/2018	60	3	4	A	nd	1	f	0
27/03/2018	26/05/2018	60	3	4	A	nd	1	f	0
27/03/2018	26/05/2018	60	3	4	A	nd	1	f	0
27/03/2018	26/05/2018	60	3	4	A	nd	1	f	0
27/03/2018	26/05/2018	60	3	4	A	nd	1	f	0
27/03/2018	26/05/2018	60	3	4	A	nd	1	f	0
27/03/2018	30/03/2018	3	4	6	A	starved	1	f	1
27/03/2018	09/04/2018	13	4	6	A	starved	1	f	1
27/03/2018	23/04/2018	27	4	6	A	starved	1	f	1
27/03/2018	25/04/2018	29	4	6	A	starved	1	f	1
27/03/2018	26/04/2018	30	4	6	A	starved	1	f	1
27/03/2018	30/04/2018	34	4	6	A	starved	1	f	1
27/03/2018	30/04/2018	34	4	6	A	starved	1	f	1
27/03/2018	25/05/2018	59	4	6	A	starved	1	f	1
27/03/2018	25/05/2018	59	4	6	A	starved	1	f	1
27/03/2018	25/05/2018	59	4	6	A	starved	1	f	1
27/03/2018	24/05/2018	58	4	6	A	starved	1	f	1
27/03/2018	24/05/2018	58	4	6	A	starved	1	f	1
27/03/2018	24/05/2018	58	4	6	A	starved	1	f	1
27/03/2018	24/05/2018	58	4	6	A	starved	1	f	1
27/03/2018	24/05/2018	58	4	6	A	starved	1	f	1
27/03/2018	09/05/2018	43	4	6	A	starved	1	f	1
27/03/2018	09/05/2018	43	4	6	A	starved	1	f	1
27/03/2018	09/05/2018	43	4	6	A	starved	1	f	1
27/03/2018	09/05/2018	43	4	6	A	starved	1	f	1
27/03/2018	09/05/2018	43	4	6	A	starved	1	f	1
27/03/2018	09/05/2018	43	4	6	A	starved	1	f	1
27/03/2018	26/05/2018	60	4	6	A	nd	1	f	0
27/03/2018	26/05/2018	60	4	6	A	nd	1	f	0
27/03/2018	26/05/2018	60	4	6	A	nd	1	f	0
27/03/2018	26/05/2018	60	4	6	A	nd	1	f	0
27/03/2018	26/05/2018	60	4	6	A	nd	1	f	0
27/03/2018	26/05/2018	60	4	6	A	nd	1	f	0
27/03/2018	26/05/2018	60	4	6	A	nd	1	f	0
27/03/2018	26/05/2018	60	4	6	A	nd	1	f	0
27/03/2018	26/05/2018	60	4	6	A	nd	1	f	0
27/03/2018	17/04/2018	21	1	3	B	starved	1	f	1
27/03/2018	18/04/2018	22	1	3	B	starved	1	f	1
27/03/2018	19/04/2018	23	1	3	B	starved	1	f	1
27/03/2018	21/04/2018	25	1	3	B	starved	1	f	1
27/03/2018	25/04/2018	29	1	3	B	starved	1	f	1
27/03/2018	26/04/2018	30	1	3	B	starved	1	f	1
27/03/2018	01/05/2018	35	1	3	B	starved	1	f	1
27/03/2018	12/05/2018	46	1	3	B	starved	1	f	1
27/03/2018	15/05/2018	49	1	3	B	starved	1	f	1
27/03/2018	16/05/2018	50	1	3	B	starved	1	f	1
27/03/2018	18/05/2018	52	1	3	B	starved	1	f	1
27/03/2018	23/04/2018	27	1	3	B	starved	1	f	1
27/03/2018	23/04/2018	27	1	3	B	starved	1	f	1
27/03/2018	11/05/2018	45	1	3	B	starved	1	f	1
27/03/2018	11/05/2018	45	1	3	B	starved	1	f	1
27/03/2018	24/05/2018	58	1	3	B	starved	1	f	1
27/03/2018	24/05/2018	58	1	3	B	starved	1	f	1
27/03/2018	23/05/2018	57	1	3	B	starved	1	f	1
27/03/2018	23/05/2018	57	1	3	B	starved	1	f	1
27/03/2018	23/05/2018	57	1	3	B	starved	1	f	1
27/03/2018	10/05/2018	44	1	3	B	blood	1	f	1
27/03/2018	10/05/2018	44	1	3	B	starved	1	f	1
27/03/2018	10/05/2018	44	1	3	B	starved	1	f	1
27/03/2018	10/05/2018	44	1	3	B	starved	1	f	1
27/03/2018	09/05/2018	43	1	3	B	starved	1	f	1
27/03/2018	09/05/2018	43	1	3	B	starved	1	f	1
27/03/2018	09/05/2018	43	1	3	B	starved	1	f	1
27/03/2018	09/05/2018	43	1	3	B	starved	1	f	1
27/03/2018	09/05/2018	43	1	3	B	starved	1	f	1
27/03/2018	09/05/2018	43	1	3	B	starved	1	f	1
27/03/2018	30/04/2018	34	2	4	B	starved	1	f	1
27/03/2018	10/05/2018	44	2	4	B	starved	1	f	1
27/03/2018	23/05/2018	57	2	4	B	starved	1	f	1
27/03/2018	24/05/2018	58	2	4	B	starved	1	f	1
27/03/2018	28/04/2018	32	2	4	B	starved	1	f	1
27/03/2018	28/04/2018	32	2	4	B	starved	1	f	1
27/03/2018	09/05/2018	43	2	4	B	starved	1	f	1
27/03/2018	09/05/2018	43	2	4	B	starved	1	f	1
27/03/2018	09/05/2018	43	2	4	B	starved	1	f	1
27/03/2018	09/05/2018	43	2	4	B	starved	1	f	1
27/03/2018	22/05/2018	56	2	4	B	starved	1	f	1
27/03/2018	22/05/2018	56	2	4	B	starved	1	f	1
27/03/2018	22/05/2018	56	2	4	B	starved	1	f	1
27/03/2018	22/05/2018	56	2	4	B	starved	1	f	1
27/03/2018	11/05/2018	45	2	4	B	starved	1	f	1
27/03/2018	11/05/2018	45	2	4	B	starved	1	f	1
27/03/2018	11/05/2018	45	2	4	B	starved	1	f	1
27/03/2018	11/05/2018	45	2	4	B	starved	1	f	1
27/03/2018	11/05/2018	45	2	4	B	starved	1	f	1
27/03/2018	26/05/2018	60	2	4	B	nd	1	f	0
27/03/2018	26/05/2018	60	2	4	B	nd	1	f	0
27/03/2018	26/05/2018	60	2	4	B	nd	1	f	0
27/03/2018	26/05/2018	60	2	4	B	nd	1	f	0
27/03/2018	26/05/2018	60	2	4	B	nd	1	f	0
27/03/2018	26/05/2018	60	2	4	B	nd	1	f	0
27/03/2018	26/05/2018	60	2	4	B	nd	1	f	0
27/03/2018	26/05/2018	60	2	4	B	nd	1	f	0
27/03/2018	26/05/2018	60	2	4	B	nd	1	f	0
27/03/2018	26/05/2018	60	2	4	B	nd	1	f	0
27/03/2018	26/05/2018	60	2	4	B	nd	1	f	0
27/03/2018	31/03/2018	4	3	4	B	starved	1	f	1
27/03/2018	10/04/2018	14	3	4	B	starved	1	f	1
27/03/2018	19/04/2018	23	3	4	B	starved	1	f	1
27/03/2018	07/05/2018	41	3	4	B	blood	1	f	1
27/03/2018	15/05/2018	49	3	4	B	starved	1	f	1
27/03/2018	15/05/2018	49	3	4	B	starved	1	f	1
27/03/2018	18/05/2018	52	3	4	B	starved	1	f	1
27/03/2018	18/05/2018	52	3	4	B	starved	1	f	1
27/03/2018	18/05/2018	52	3	4	B	starved	1	f	1
27/03/2018	23/05/2018	57	3	4	B	starved	1	f	1
27/03/2018	23/05/2018	57	3	4	B	starved	1	f	1
27/03/2018	23/05/2018	57	3	4	B	starved	1	f	1
27/03/2018	11/05/2018	45	3	4	B	starved	1	f	1
27/03/2018	11/05/2018	45	3	4	B	starved	1	f	1
27/03/2018	11/05/2018	45	3	4	B	starved	1	f	1
27/03/2018	11/05/2018	45	3	4	B	starved	1	f	1
27/03/2018	11/05/2018	45	3	4	B	starved	1	f	1
27/03/2018	26/05/2018	60	3	4	B	nd	1	f	0
27/03/2018	26/05/2018	60	3	4	B	nd	1	f	0
27/03/2018	26/05/2018	60	3	4	B	nd	1	f	0
27/03/2018	26/05/2018	60	3	4	B	nd	1	f	0
27/03/2018	26/05/2018	60	3	4	B	nd	1	f	0
27/03/2018	26/05/2018	60	3	4	B	nd	1	f	0
27/03/2018	26/05/2018	60	3	4	B	nd	1	f	0
27/03/2018	26/05/2018	60	3	4	B	nd	1	f	0
27/03/2018	26/05/2018	60	3	4	B	nd	1	f	0
27/03/2018	26/05/2018	60	3	4	B	nd	1	f	0
27/03/2018	26/05/2018	60	3	4	B	nd	1	f	0
27/03/2018	26/05/2018	60	3	4	B	nd	1	f	0
27/03/2018	26/05/2018	60	3	4	B	nd	1	f	0
27/03/2018	02/04/2018	6	4	6	B	blood	1	f	1
27/03/2018	03/04/2018	7	4	6	B	starved	1	f	1
27/03/2018	16/04/2018	20	4	6	B	starved	1	f	1
27/03/2018	19/04/2018	23	4	6	B	starved	1	f	1
27/03/2018	21/04/2018	25	4	6	B	starved	1	f	1
27/03/2018	25/04/2018	29	4	6	B	starved	1	f	1
27/03/2018	07/05/2018	41	4	6	B	blood	1	f	1
27/03/2018	19/05/2018	53	4	6	B	starved	1	f	1
27/03/2018	09/05/2018	43	4	6	B	starved	1	f	1
27/03/2018	09/05/2018	43	4	6	B	starved	1	f	1
27/03/2018	21/05/2018	55	4	6	B	starved	1	f	1
27/03/2018	21/05/2018	55	4	6	B	starved	1	f	1
27/03/2018	14/05/2018	48	4	6	B	starved	1	f	1
27/03/2018	14/05/2018	48	4	6	B	starved	1	f	1
27/03/2018	14/05/2018	48	4	6	B	starved	1	f	1
27/03/2018	14/05/2018	48	4	6	B	starved	1	f	1
27/03/2018	23/05/2018	57	4	6	B	starved	1	f	1
27/03/2018	23/05/2018	57	4	6	B	starved	1	f	1
27/03/2018	23/05/2018	57	4	6	B	starved	1	f	1
27/03/2018	23/05/2018	57	4	6	B	starved	1	f	1
27/03/2018	26/05/2018	60	4	6	B	nd	1	f	0
27/03/2018	26/05/2018	60	4	6	B	nd	1	f	0
27/03/2018	26/05/2018	60	4	6	B	nd	1	f	0
27/03/2018	26/05/2018	60	4	6	B	nd	1	f	0
27/03/2018	26/05/2018	60	4	6	B	nd	1	f	0
27/03/2018	26/05/2018	60	4	6	B	nd	1	f	0
27/03/2018	26/05/2018	60	4	6	B	nd	1	f	0
27/03/2018	26/05/2018	60	4	6	B	nd	1	f	0
27/03/2018	26/05/2018	60	4	6	B	nd	1	f	0
27/03/2018	26/05/2018	60	4	6	B	nd	1	f	0
27/03/2018	09/04/2018	13	1	3	C	blood	1	f	1
27/03/2018	20/04/2018	24	1	3	C	starved	1	f	1
27/03/2018	07/05/2018	41	1	3	C	starved	1	f	1
27/03/2018	27/04/2018	31	1	3	C	starved	1	f	1
27/03/2018	27/04/2018	31	1	3	C	starved	1	f	1
27/03/2018	30/04/2018	34	1	3	C	starved	1	f	1
27/03/2018	30/04/2018	34	1	3	C	starved	1	f	1
27/03/2018	19/05/2018	53	1	3	C	starved	1	f	1
27/03/2018	19/05/2018	53	1	3	C	starved	1	f	1
27/03/2018	21/05/2018	55	1	3	C	starved	1	f	1
27/03/2018	21/05/2018	55	1	3	C	starved	1	f	1
27/03/2018	24/05/2018	58	1	3	C	starved	1	f	1
27/03/2018	24/05/2018	58	1	3	C	starved	1	f	1
27/03/2018	25/05/2018	59	1	3	C	starved	1	f	1
27/03/2018	25/05/2018	59	1	3	C	starved	1	f	1
27/03/2018	09/05/2018	43	1	3	C	starved	1	f	1
27/03/2018	09/05/2018	43	1	3	C	starved	1	f	1
27/03/2018	09/05/2018	43	1	3	C	starved	1	f	1
27/03/2018	17/05/2018	51	1	3	C	starved	1	f	1
27/03/2018	17/05/2018	51	1	3	C	starved	1	f	1
27/03/2018	17/05/2018	51	1	3	C	starved	1	f	1
27/03/2018	10/05/2018	44	1	3	C	starved	1	f	1
27/03/2018	10/05/2018	44	1	3	C	starved	1	f	1
27/03/2018	10/05/2018	44	1	3	C	starved	1	f	1
27/03/2018	10/05/2018	44	1	3	C	starved	1	f	1
27/03/2018	10/05/2018	44	1	3	C	starved	1	f	1
27/03/2018	26/05/2018	60	1	3	C	nd	1	f	0
27/03/2018	26/05/2018	60	1	3	C	nd	1	f	0
27/03/2018	26/05/2018	60	1	3	C	nd	1	f	0
27/03/2018	26/05/2018	60	1	3	C	nd	1	f	0
27/03/2018	05/04/2018	9	2	4	C	starved	1	f	1
27/03/2018	01/05/2018	35	2	4	C	starved	1	f	1
27/03/2018	04/05/2018	38	2	4	C	starved	1	f	1
27/03/2018	07/05/2018	41	2	4	C	starved	1	f	1
27/03/2018	07/05/2018	41	2	4	C	starved	1	f	1
27/03/2018	12/05/2018	46	2	4	C	starved	1	f	1
27/03/2018	12/05/2018	46	2	4	C	starved	1	f	1
27/03/2018	09/05/2018	43	2	4	C	starved	1	f	1
27/03/2018	09/05/2018	43	2	4	C	starved	1	f	1
27/03/2018	09/05/2018	43	2	4	C	starved	1	f	1
27/03/2018	09/05/2018	43	2	4	C	starved	1	f	1
27/03/2018	17/05/2018	51	2	4	C	starved	1	f	1
27/03/2018	17/05/2018	51	2	4	C	starved	1	f	1
27/03/2018	17/05/2018	51	2	4	C	starved	1	f	1
27/03/2018	17/05/2018	51	2	4	C	starved	1	f	1
27/03/2018	17/05/2018	51	2	4	C	starved	1	f	1
27/03/2018	26/05/2018	60	2	4	C	nd	1	f	0
27/03/2018	26/05/2018	60	2	4	C	nd	1	f	0
27/03/2018	26/05/2018	60	2	4	C	nd	1	f	0
27/03/2018	26/05/2018	60	2	4	C	nd	1	f	0
27/03/2018	26/05/2018	60	2	4	C	nd	1	f	0
27/03/2018	26/05/2018	60	2	4	C	nd	1	f	0
27/03/2018	26/05/2018	60	2	4	C	nd	1	f	0
27/03/2018	26/05/2018	60	2	4	C	nd	1	f	0
27/03/2018	26/05/2018	60	2	4	C	nd	1	f	0
27/03/2018	26/05/2018	60	2	4	C	nd	1	f	0
27/03/2018	26/05/2018	60	2	4	C	nd	1	f	0
27/03/2018	26/05/2018	60	2	4	C	nd	1	f	0
27/03/2018	26/05/2018	60	2	4	C	nd	1	f	0
27/03/2018	26/05/2018	60	2	4	C	nd	1	f	0
27/03/2018	07/05/2018	41	3	4	C	starved	1	f	1
27/03/2018	06/04/2018	10	3	4	C	blood	1	f	1
27/03/2018	06/04/2018	10	3	4	C	starved	1	f	1
27/03/2018	26/05/2018	60	3	4	C	starved	1	f	1
27/03/2018	26/05/2018	60	3	4	C	starved	1	f	1
27/03/2018	14/05/2018	48	3	4	C	starved	1	f	1
27/03/2018	14/05/2018	48	3	4	C	starved	1	f	1
27/03/2018	14/05/2018	48	3	4	C	starved	1	f	1
27/03/2018	14/05/2018	48	3	4	C	starved	1	f	1
27/03/2018	11/05/2018	45	3	4	C	starved	1	f	1
27/03/2018	11/05/2018	45	3	4	C	starved	1	f	1
27/03/2018	11/05/2018	45	3	4	C	starved	1	f	1
27/03/2018	11/05/2018	45	3	4	C	starved	1	f	1
27/03/2018	11/05/2018	45	3	4	C	starved	1	f	1
27/03/2018	11/05/2018	45	3	4	C	starved	1	f	1
27/03/2018	26/05/2018	60	3	4	C	nd	1	f	0
27/03/2018	26/05/2018	60	3	4	C	nd	1	f	0
27/03/2018	26/05/2018	60	3	4	C	nd	1	f	0
27/03/2018	26/05/2018	60	3	4	C	nd	1	f	0
27/03/2018	26/05/2018	60	3	4	C	nd	1	f	0
27/03/2018	26/05/2018	60	3	4	C	nd	1	f	0
27/03/2018	26/05/2018	60	3	4	C	nd	1	f	0
27/03/2018	26/05/2018	60	3	4	C	nd	1	f	0
27/03/2018	26/05/2018	60	3	4	C	nd	1	f	0
27/03/2018	26/05/2018	60	3	4	C	nd	1	f	0
27/03/2018	26/05/2018	60	3	4	C	nd	1	f	0
27/03/2018	26/05/2018	60	3	4	C	nd	1	f	0
27/03/2018	26/05/2018	60	3	4	C	nd	1	f	0
27/03/2018	26/05/2018	60	3	4	C	nd	1	f	0
27/03/2018	26/05/2018	60	3	4	C	nd	1	f	0
27/03/2018	04/04/2018	8	4	6	C	starved	1	f	1
27/03/2018	23/04/2018	27	4	6	C	starved	1	f	1
27/03/2018	25/04/2018	29	4	6	C	starved	1	f	1
27/03/2018	26/04/2018	30	4	6	C	starved	1	f	1
27/03/2018	26/05/2018	60	4	6	C	starved	1	f	1
27/03/2018	20/04/2018	24	4	6	C	starved	1	f	1
27/03/2018	20/04/2018	24	4	6	C	starved	1	f	1
27/03/2018	30/04/2018	34	4	6	C	starved	1	f	1
27/03/2018	30/04/2018	34	4	6	C	starved	1	f	1
27/03/2018	21/05/2018	55	4	6	C	starved	1	f	1
27/03/2018	21/05/2018	55	4	6	C	starved	1	f	1
27/03/2018	19/04/2018	23	4	6	C	starved	1	f	1
27/03/2018	19/04/2018	23	4	6	C	starved	1	f	1
27/03/2018	19/04/2018	23	4	6	C	starved	1	f	1
27/03/2018	09/05/2018	43	4	6	C	starved	1	f	1
27/03/2018	09/05/2018	43	4	6	C	starved	1	f	1
27/03/2018	09/05/2018	43	4	6	C	starved	1	f	1
27/03/2018	09/05/2018	43	4	6	C	starved	1	f	1
27/03/2018	24/05/2018	58	4	6	C	starved	1	f	1
27/03/2018	24/05/2018	58	4	6	C	starved	1	f	1
27/03/2018	24/05/2018	58	4	6	C	starved	1	f	1
27/03/2018	24/05/2018	58	4	6	C	starved	1	f	1
27/03/2018	24/05/2018	58	4	6	C	starved	1	f	1
27/03/2018	26/05/2018	60	4	6	C	nd	1	f	0
27/03/2018	26/05/2018	60	4	6	C	nd	1	f	0
27/03/2018	26/05/2018	60	4	6	C	nd	1	f	0
27/03/2018	26/05/2018	60	4	6	C	nd	1	f	0
27/03/2018	26/05/2018	60	4	6	C	nd	1	f	0
27/03/2018	26/05/2018	60	4	6	C	nd	1	f	0
27/03/2018	26/05/2018	60	4	6	C	nd	1	f	0
27/03/2018	11/04/2018	15	1	3	A	starved	1	m	1
27/03/2018	18/04/2018	22	1	3	A	starved	1	m	1
27/03/2018	20/04/2018	24	1	3	A	starved	1	m	1
27/03/2018	23/04/2018	27	1	3	A	starved	1	m	1
27/03/2018	25/04/2018	29	1	3	A	starved	1	m	1
27/03/2018	26/04/2018	30	1	3	A	starved	1	m	1
27/03/2018	07/05/2018	41	1	3	A	starved	1	m	1
27/03/2018	07/05/2018	41	1	3	A	starved	1	m	1
27/03/2018	07/05/2018	41	1	3	A	starved	1	m	1
27/03/2018	07/05/2018	41	1	3	A	starved	1	m	1
27/03/2018	20/04/2018	24	2	4	A	starved	1	m	1
27/03/2018	21/04/2018	25	2	4	A	starved	1	m	1
27/03/2018	28/04/2018	32	2	4	A	starved	1	m	1
27/03/2018	02/05/2018	36	2	4	A	blood	1	m	1
27/03/2018	22/05/2018	56	2	4	A	starved	1	m	1
27/03/2018	07/05/2018	41	2	4	A	starved	1	m	1
27/03/2018	09/05/2018	43	2	4	A	starved	1	m	1
27/03/2018	09/05/2018	43	2	4	A	starved	1	m	1
27/03/2018	14/05/2018	48	2	4	A	starved	1	m	1
27/03/2018	14/05/2018	48	2	4	A	starved	1	m	1
27/03/2018	05/04/2018	9	3	4	A	starved	1	m	1
27/03/2018	07/05/2018	41	3	4	A	starved	1	m	1
27/03/2018	14/05/2018	48	3	4	A	starved	1	m	1
27/03/2018	20/04/2018	24	3	4	A	starved	1	m	1
27/03/2018	20/04/2018	24	3	4	A	starved	1	m	1
27/03/2018	24/04/2018	28	3	4	A	starved	1	m	1
27/03/2018	24/04/2018	28	3	4	A	starved	1	m	1
27/03/2018	08/05/2018	42	3	4	A	starved	1	m	1
27/03/2018	08/05/2018	42	3	4	A	starved	1	m	1
27/03/2018	08/05/2018	42	3	4	A	starved	1	m	1
27/03/2018	30/03/2018	3	4	6	A	starved	1	m	1
27/03/2018	09/04/2018	13	4	6	A	starved	1	m	1
27/03/2018	18/04/2018	22	4	6	A	starved	1	m	1
27/03/2018	20/04/2018	24	4	6	A	starved	1	m	1
27/03/2018	23/04/2018	27	4	6	A	starved	1	m	1
27/03/2018	09/05/2018	43	4	6	A	starved	1	m	1
27/03/2018	23/05/2018	57	4	6	A	starved	1	m	1
27/03/2018	30/04/2018	34	4	6	A	starved	1	m	1
27/03/2018	30/04/2018	34	4	6	A	starved	1	m	1
27/03/2018	26/05/2018	60	4	6	A	nd	1	m	0
27/03/2018	06/04/2018	10	1	3	B	blood	1	m	1
27/03/2018	07/04/2018	11	1	3	B	starved	1	m	1
27/03/2018	13/04/2018	17	1	3	B	blood	1	m	1
27/03/2018	21/04/2018	25	1	3	B	starved	1	m	1
27/03/2018	24/04/2018	28	1	3	B	starved	1	m	1
27/03/2018	07/05/2018	41	1	3	B	starved	1	m	1
27/03/2018	12/05/2018	46	1	3	B	starved	1	m	1
27/03/2018	15/05/2018	49	1	3	B	starved	1	m	1
27/03/2018	26/05/2018	60	1	3	B	nd	1	m	0
27/03/2018	26/05/2018	60	1	3	B	nd	1	m	0
27/03/2018	04/04/2018	8	2	4	B	starved	1	m	1
27/03/2018	07/04/2018	11	2	4	B	starved	1	m	1
27/03/2018	24/04/2018	28	2	4	B	starved	1	m	1
27/03/2018	28/04/2018	32	2	4	B	starved	1	m	1
27/03/2018	09/05/2018	43	2	4	B	starved	1	m	1
27/03/2018	06/04/2018	10	2	4	B	starved	1	m	1
27/03/2018	06/04/2018	10	2	4	B	starved	1	m	1
27/03/2018	21/04/2018	25	2	4	B	starved	1	m	1
27/03/2018	21/04/2018	25	2	4	B	starved	1	m	1
27/03/2018	26/05/2018	60	2	4	B	nd	1	m	0
27/03/2018	19/04/2018	23	3	4	B	starved	1	m	1
27/03/2018	15/05/2018	49	3	4	B	starved	1	m	1
27/03/2018	18/05/2018	52	3	4	B	starved	1	m	1
27/03/2018	18/05/2018	52	3	4	B	starved	1	m	1
27/03/2018	11/05/2018	45	3	4	B	starved	1	m	1
27/03/2018	11/05/2018	45	3	4	B	starved	1	m	1
27/03/2018	11/05/2018	45	3	4	B	starved	1	m	1
27/03/2018	26/05/2018	60	3	4	B	nd	1	m	0
27/03/2018	26/05/2018	60	3	4	B	nd	1	m	0
27/03/2018	26/05/2018	60	3	4	B	nd	1	m	0
27/03/2018	03/04/2018	7	4	6	B	starved	1	m	1
27/03/2018	12/04/2018	16	4	6	B	blood	1	m	1
27/03/2018	13/04/2018	17	4	6	B	starved	1	m	1
27/03/2018	17/04/2018	21	4	6	B	starved	1	m	1
27/03/2018	23/04/2018	27	4	6	B	starved	1	m	1
27/03/2018	26/04/2018	30	4	6	B	starved	1	m	1
27/03/2018	28/04/2018	32	4	6	B	starved	1	m	1
27/03/2018	30/04/2018	34	4	6	B	starved	1	m	1
27/03/2018	07/05/2018	41	4	6	B	starved	1	m	1
27/03/2018	14/05/2018	48	4	6	B	starved	1	m	1
27/03/2018	03/04/2018	7	1	3	C	starved	1	m	1
27/03/2018	27/04/2018	31	1	3	C	starved	1	m	1
27/03/2018	07/05/2018	41	1	3	C	starved	1	m	1
27/03/2018	24/05/2018	58	1	3	C	starved	1	m	1
27/03/2018	05/04/2018	9	1	3	C	starved	1	m	1
27/03/2018	05/04/2018	9	1	3	C	starved	1	m	1
27/03/2018	19/05/2018	53	1	3	C	starved	1	m	1
27/03/2018	19/05/2018	53	1	3	C	starved	1	m	1
27/03/2018	26/05/2018	60	1	3	C	nd	1	m	0
27/03/2018	26/05/2018	60	1	3	C	nd	1	m	0
27/03/2018	26/04/2018	30	2	4	C	starved	1	m	1
27/03/2018	01/05/2018	35	2	4	C	starved	1	m	1
27/03/2018	09/05/2018	43	2	4	C	starved	1	m	1
27/03/2018	25/04/2018	29	2	4	C	starved	1	m	1
27/03/2018	25/04/2018	29	2	4	C	starved	1	m	1
27/03/2018	17/05/2018	51	2	4	C	starved	1	m	1
27/03/2018	17/05/2018	51	2	4	C	starved	1	m	1
27/03/2018	26/05/2018	60	2	4	C	nd	1	m	0
27/03/2018	26/05/2018	60	2	4	C	nd	1	m	0
27/03/2018	26/05/2018	60	2	4	C	nd	1	m	0
27/03/2018	04/04/2018	8	3	4	C	starved	1	m	1
27/03/2018	06/04/2018	10	3	4	C	starved	1	m	1
27/03/2018	17/04/2018	21	3	4	C	starved	1	m	1
27/03/2018	19/04/2018	23	3	4	C	starved	1	m	1
27/03/2018	21/04/2018	25	3	4	C	starved	1	m	1
27/03/2018	23/04/2018	27	3	4	C	starved	1	m	1
27/03/2018	26/05/2018	60	3	4	C	nd	1	m	0
27/03/2018	26/05/2018	60	3	4	C	nd	1	m	0
27/03/2018	26/05/2018	60	3	4	C	nd	1	m	0
27/03/2018	26/05/2018	60	3	4	C	nd	1	m	0
27/03/2018	04/04/2018	8	4	6	C	starved	1	m	1
27/03/2018	10/04/2018	14	4	6	C	starved	1	m	1
27/03/2018	13/04/2018	17	4	6	C	starved	1	m	1
27/03/2018	17/04/2018	21	4	6	C	starved	1	m	1
27/03/2018	19/04/2018	23	4	6	C	starved	1	m	1
27/03/2018	20/04/2018	24	4	6	C	starved	1	m	1
27/03/2018	23/04/2018	27	4	6	C	starved	1	m	1
27/03/2018	25/04/2018	29	4	6	C	starved	1	m	1
27/03/2018	26/04/2018	30	4	6	C	starved	1	m	1
27/03/2018	30/04/2018	34	4	6	C	starved	1	m	1
