# Supplementary material for: Optimizing the feeding frequency to maximize the production of sterile males in tsetse mass-rearing colonies
Source: PLoS One. 2021 Jan 14;16(1):e0245503. doi: 10.1371/journal.pone.0245503 (PMC7808581; doi:10.1371/journal.pone.0245503)
Supplement: S2 Table — (CSV) [file pone.0245503.s003.csv]

batch	batch_timesweek	cage	ind	ppif30days	ppif40days	ppif50days	ppif60days
1	3	A	1	1	2	3	4
1	3	A	2	1	2	3	4
1	3	A	3	1	2	3	4
1	3	A	4	1	2	3	3
1	3	A	5	1	2	3	3
1	3	A	6	1	2	3	3
1	3	A	7	1	2	3	3
1	3	A	8	1	2	3	3
1	3	A	9	1	2	3	3
1	3	A	10	1	2	3	3
1	3	A	11	1	2	3	3
1	3	A	12	1	2	3	3
1	3	A	13	1	2	2	2
1	3	A	14	1	2	2	2
1	3	A	15	1	2	2	2
1	3	A	16	1	1	1	1
1	3	A	17	1	1	1	1
1	3	A	18	1	1	1	1
1	3	A	19	1	1	1	1
1	3	A	20	1	1	1	1
1	3	A	21	1	1	1	1
1	3	A	22	0	0	0	0
1	3	A	23	0	0	0	0
1	3	A	24	0	0	0	0
1	3	A	25	0	0	0	0
1	3	A	26	0	0	0	0
1	3	A	27	0	0	0	0
1	3	A	28	0	0	0	0
1	3	A	29	0	0	0	0
1	3	A	30	0	0	0	0
1	3	B	1	1	2	3	4
1	3	B	2	1	2	3	4
1	3	B	3	1	2	3	4
1	3	B	4	1	2	3	4
1	3	B	5	1	2	3	4
1	3	B	6	1	2	3	4
1	3	B	7	1	2	2	3
1	3	B	8	1	2	2	2
1	3	B	9	1	2	2	2
1	3	B	10	1	2	2	2
1	3	B	11	1	2	2	2
1	3	B	12	1	2	2	2
1	3	B	13	1	2	2	2
1	3	B	14	1	2	2	2
1	3	B	15	1	2	2	2
1	3	B	16	1	2	2	2
1	3	B	17	1	2	2	2
1	3	B	18	1	2	2	2
1	3	B	19	1	2	2	2
1	3	B	20	1	2	2	2
1	3	B	21	1	2	2	2
1	3	B	22	1	1	1	1
1	3	B	23	1	1	1	1
1	3	B	24	0	0	0	0
1	3	B	25	0	0	0	0
1	3	B	26	0	0	0	0
1	3	B	27	0	0	0	0
1	3	B	28	0	0	0	0
1	3	B	29	0	0	0	0
1	3	B	30	0	0	0	0
1	3	C	1	1	2	3	4
1	3	C	2	1	2	3	4
1	3	C	3	1	2	3	4
1	3	C	4	1	2	3	4
1	3	C	5	1	2	3	4
1	3	C	6	1	2	3	4
1	3	C	7	1	2	3	4
1	3	C	8	1	2	3	3
1	3	C	9	1	2	3	3
1	3	C	10	1	2	3	3
1	3	C	11	1	2	3	3
1	3	C	12	1	2	3	3
1	3	C	13	1	2	3	3
1	3	C	14	1	2	3	3
1	3	C	15	1	2	3	3
1	3	C	16	1	2	3	3
1	3	C	17	1	2	3	3
1	3	C	18	1	2	3	3
1	3	C	19	1	2	2	2
1	3	C	20	1	2	2	2
1	3	C	21	1	2	2	2
1	3	C	22	1	2	2	2
1	3	C	23	1	1	1	1
1	3	C	24	1	1	1	1
1	3	C	25	1	1	1	1
1	3	C	26	1	1	1	1
1	3	C	27	1	1	1	1
1	3	C	28	1	1	1	1
1	3	C	29	1	1	1	1
1	3	C	30	1	1	1	1
2	4	A	1	1	2	3	4
2	4	A	2	1	2	3	4
2	4	A	3	1	2	3	4
2	4	A	4	1	2	3	4
2	4	A	5	1	2	3	4
2	4	A	6	1	2	3	4
2	4	A	7	1	2	3	4
2	4	A	8	1	2	3	4
2	4	A	9	1	2	3	4
2	4	A	10	1	2	3	3
2	4	A	11	1	2	3	3
2	4	A	12	1	2	3	3
2	4	A	13	1	2	3	3
2	4	A	14	1	2	3	3
2	4	A	15	1	2	3	3
2	4	A	16	1	2	3	3
2	4	A	17	1	2	3	3
2	4	A	18	1	2	3	3
2	4	A	19	1	2	2	2
2	4	A	20	1	2	2	2
2	4	A	21	1	1	1	1
2	4	A	22	1	1	1	1
2	4	A	23	1	1	1	1
2	4	A	24	1	1	1	1
2	4	A	25	1	1	1	1
2	4	A	26	1	1	1	1
2	4	A	27	0	0	0	0
2	4	A	28	0	0	0	0
2	4	A	29	0	0	0	0
2	4	A	30	0	0	0	0
2	4	B	1	1	2	3	4
2	4	B	2	1	2	3	4
2	4	B	3	1	2	3	4
2	4	B	4	1	2	3	3
2	4	B	5	1	2	3	3
2	4	B	6	1	2	3	3
2	4	B	7	1	2	3	3
2	4	B	8	1	2	3	3
2	4	B	9	1	2	3	3
2	4	B	10	1	2	3	3
2	4	B	11	1	2	3	3
2	4	B	12	1	2	3	3
2	4	B	13	1	2	3	3
2	4	B	14	1	2	3	3
2	4	B	15	1	2	3	3
2	4	B	16	1	2	3	3
2	4	B	17	1	2	3	3
2	4	B	18	1	2	3	3
2	4	B	19	1	2	2	2
2	4	B	20	1	2	2	2
2	4	B	21	1	2	2	2
2	4	B	22	1	2	2	2
2	4	B	23	1	2	2	2
2	4	B	24	1	2	2	2
2	4	B	25	1	2	2	2
2	4	B	26	1	1	1	1
2	4	B	27	1	1	1	1
2	4	B	28	1	1	1	1
2	4	B	29	0	0	0	0
2	4	B	30	0	0	0	0
2	4	C	1	1	2	3	4
2	4	C	2	1	2	3	4
2	4	C	3	1	2	3	4
2	4	C	4	1	2	3	4
2	4	C	5	1	2	3	4
2	4	C	6	1	2	3	4
2	4	C	7	1	2	3	4
2	4	C	8	1	2	3	4
2	4	C	9	1	2	3	4
2	4	C	10	1	2	3	4
2	4	C	11	1	2	3	3
2	4	C	12	1	2	3	3
2	4	C	13	1	2	3	3
2	4	C	14	1	2	3	3
2	4	C	15	1	2	3	3
2	4	C	16	1	2	3	3
2	4	C	17	1	2	3	3
2	4	C	18	1	1	2	2
2	4	C	19	1	1	2	2
2	4	C	20	1	1	2	2
2	4	C	21	1	1	2	2
2	4	C	22	1	1	2	2
2	4	C	23	0	0	1	1
2	4	C	24	0	0	1	1
2	4	C	25	0	0	1	1
2	4	C	26	0	0	1	1
2	4	C	27	0	0	0	0
2	4	C	28	0	0	0	0
2	4	C	29	0	0	0	0
2	4	C	30	0	0	0	0
3	4	A	1	1	2	3	4
3	4	A	2	1	2	3	4
3	4	A	3	1	2	3	4
3	4	A	4	1	2	3	4
3	4	A	5	1	2	3	3
3	4	A	6	1	2	3	3
3	4	A	7	1	2	3	3
3	4	A	8	1	2	3	3
3	4	A	9	1	2	3	3
3	4	A	10	1	2	3	3
3	4	A	11	1	2	3	3
3	4	A	12	1	2	3	3
3	4	A	13	1	2	3	3
3	4	A	14	1	2	3	3
3	4	A	15	1	2	3	3
3	4	A	16	1	2	3	3
3	4	A	17	1	2	3	3
3	4	A	18	1	2	3	3
3	4	A	19	1	2	3	3
3	4	A	20	1	2	3	3
3	4	A	21	1	1	2	2
3	4	A	22	1	1	2	2
3	4	A	23	1	1	1	1
3	4	A	24	0	0	0	0
3	4	A	25	0	0	0	0
3	4	A	26	0	0	0	0
3	4	A	27	0	0	0	0
3	4	A	28	0	0	0	0
3	4	A	29	0	0	0	0
3	4	A	30	0	0	0	0
3	4	B	1	1	2	3	4
3	4	B	2	1	2	3	4
3	4	B	3	1	2	3	3
3	4	B	4	1	2	3	3
3	4	B	5	1	2	3	3
3	4	B	6	1	2	3	3
3	4	B	7	1	2	3	3
3	4	B	8	1	2	3	3
3	4	B	9	1	2	3	3
3	4	B	10	1	2	3	3
3	4	B	11	1	2	3	3
3	4	B	12	1	2	3	3
3	4	B	13	1	2	3	3
3	4	B	14	1	2	3	3
3	4	B	15	1	2	3	3
3	4	B	16	1	2	3	3
3	4	B	17	1	2	3	3
3	4	B	18	1	2	3	3
3	4	B	19	1	2	3	3
3	4	B	20	1	2	3	3
3	4	B	21	1	2	3	3
3	4	B	22	1	2	3	3
3	4	B	23	1	2	3	3
3	4	B	24	1	2	3	3
3	4	B	25	0	0	1	1
3	4	B	26	0	0	1	1
3	4	B	27	0	0	1	1
3	4	B	28	0	0	1	1
3	4	B	29	0	0	0	0
3	4	B	30	0	0	0	0
3	4	C	1	1	2	4	5
3	4	C	2	1	2	4	5
3	4	C	3	1	2	4	5
3	4	C	4	1	2	4	5
3	4	C	5	1	2	4	5
3	4	C	6	1	2	4	5
3	4	C	7	1	2	3	4
3	4	C	8	1	2	3	4
3	4	C	9	1	2	3	4
3	4	C	10	1	2	3	4
3	4	C	11	1	2	3	4
3	4	C	12	1	2	3	4
3	4	C	13	1	2	3	4
3	4	C	14	1	2	3	4
3	4	C	15	1	2	3	4
3	4	C	16	1	2	3	3
3	4	C	17	1	2	3	3
3	4	C	18	1	2	3	3
3	4	C	19	1	2	3	3
3	4	C	20	1	2	3	3
3	4	C	21	1	2	3	3
3	4	C	22	1	2	3	3
3	4	C	23	0	1	2	2
3	4	C	24	0	1	2	2
3	4	C	25	0	1	2	2
3	4	C	26	0	1	2	2
3	4	C	27	0	0	1	1
3	4	C	28	0	0	1	1
3	4	C	29	0	0	1	1
3	4	C	30	0	0	1	1
4	6	A	1	1	2	3	4
4	6	A	2	1	2	3	4
4	6	A	3	1	2	3	4
4	6	A	4	1	2	3	4
4	6	A	5	1	2	3	4
4	6	A	6	1	2	3	4
4	6	A	7	1	2	3	4
4	6	A	8	1	2	3	4
4	6	A	9	1	2	3	4
4	6	A	10	1	2	3	4
4	6	A	11	1	2	3	4
4	6	A	12	1	2	3	4
4	6	A	13	1	2	3	3
4	6	A	14	1	2	3	3
4	6	A	15	1	2	3	3
4	6	A	16	1	2	3	3
4	6	A	17	1	2	3	3
4	6	A	18	1	2	3	3
4	6	A	19	1	2	3	3
4	6	A	20	1	2	3	3
4	6	A	21	1	2	3	3
4	6	A	22	1	2	3	3
4	6	A	23	1	2	2	2
4	6	A	24	1	2	2	2
4	6	A	25	1	2	2	2
4	6	A	26	1	2	2	2
4	6	A	27	1	2	2	2
4	6	A	28	1	1	1	1
4	6	A	29	1	1	1	1
4	6	A	30	1	1	1	1
4	6	B	1	1	2	3	4
4	6	B	2	1	2	3	4
4	6	B	3	1	2	3	4
4	6	B	4	1	2	3	4
4	6	B	5	1	2	3	4
4	6	B	6	1	2	3	4
4	6	B	7	1	2	3	4
4	6	B	8	1	2	3	4
4	6	B	9	1	2	3	4
4	6	B	10	1	2	3	4
4	6	B	11	1	2	3	4
4	6	B	12	1	2	3	4
4	6	B	13	1	2	3	3
4	6	B	14	1	2	3	3
4	6	B	15	1	2	3	3
4	6	B	16	1	2	3	3
4	6	B	17	1	2	3	3
4	6	B	18	1	1	2	2
4	6	B	19	1	1	2	2
4	6	B	20	1	1	2	2
4	6	B	21	1	1	2	2
4	6	B	22	1	1	2	2
4	6	B	23	1	1	2	2
4	6	B	24	1	1	2	2
4	6	B	25	1	1	2	2
4	6	B	26	1	1	2	2
4	6	B	27	1	1	1	1
4	6	B	28	1	1	1	1
4	6	B	29	1	1	1	1
4	6	B	30	0	0	0	0
4	6	C	1	1	2	3	4
4	6	C	2	1	2	3	4
4	6	C	3	1	2	3	4
4	6	C	4	1	2	3	4
4	6	C	5	1	2	3	4
4	6	C	6	1	2	3	4
4	6	C	7	1	2	3	4
4	6	C	8	1	2	3	3
4	6	C	9	1	2	3	3
4	6	C	10	1	2	3	3
4	6	C	11	1	2	3	3
4	6	C	12	1	2	3	3
4	6	C	13	1	2	3	3
4	6	C	14	1	2	3	3
4	6	C	15	1	2	3	3
4	6	C	16	1	2	3	3
4	6	C	17	1	2	3	3
4	6	C	18	1	1	2	2
4	6	C	19	1	1	2	2
4	6	C	20	0	0	1	1
4	6	C	21	0	0	1	1
4	6	C	22	0	0	1	1
4	6	C	23	0	0	1	1
4	6	C	24	0	0	1	1
4	6	C	25	0	0	0	0
4	6	C	26	0	0	0	0
4	6	C	27	0	0	0	0
4	6	C	28	0	0	0	0
4	6	C	29	0	0	0	0
4	6	C	30	0	0	0	0
