# Supplementary material for: Optimizing the feeding frequency to maximize the production of sterile males in tsetse mass-rearing colonies
Source: PLoS One. 2021 Jan 14;16(1):e0245503. doi: 10.1371/journal.pone.0245503 (PMC7808581; doi:10.1371/journal.pone.0245503)
Supplement: S3 Table — (CSV) [file pone.0245503.s004.csv]

date_emergence	date_larviposition	days	batch	batch_timesweek	cage	pupal_mass
27/03/2018	16/04/2018	20	2	4	A	23.5
27/03/2018	16/04/2018	20	3	4	C	23.5
27/03/2018	16/04/2018	20	4	6	B	23.5
27/03/2018	16/04/2018	20	4	6	A	24
27/03/2018	16/04/2018	20	4	6	A	24.7
27/03/2018	16/04/2018	20	4	6	A	25.4
27/03/2018	16/04/2018	20	4	6	A	25.6
27/03/2018	16/04/2018	20	2	4	C	25.8
27/03/2018	16/04/2018	20	3	4	A	26
27/03/2018	16/04/2018	20	2	4	B	26.5
27/03/2018	16/04/2018	20	4	6	B	26.5
27/03/2018	16/04/2018	20	4	6	B	26.9
27/03/2018	16/04/2018	20	4	6	A	27.1
27/03/2018	16/04/2018	20	3	4	B	27.2
27/03/2018	16/04/2018	20	4	6	C	27.2
27/03/2018	16/04/2018	20	3	4	A	27.5
27/03/2018	16/04/2018	20	4	6	A	27.7
27/03/2018	16/04/2018	20	4	6	B	28
27/03/2018	16/04/2018	20	4	6	C	28.1
27/03/2018	17/04/2018	21	3	4	C	15.9
27/03/2018	17/04/2018	21	2	4	B	17.2
27/03/2018	17/04/2018	21	2	4	A	18.4
27/03/2018	17/04/2018	21	3	4	C	20
27/03/2018	17/04/2018	21	4	6	A	20.8
27/03/2018	17/04/2018	21	3	4	A	21
27/03/2018	17/04/2018	21	2	4	A	21.4
27/03/2018	17/04/2018	21	4	6	C	21.4
27/03/2018	17/04/2018	21	3	4	B	21.5
27/03/2018	17/04/2018	21	3	4	C	21.5
27/03/2018	17/04/2018	21	2	4	B	21.7
27/03/2018	17/04/2018	21	4	6	A	21.8
27/03/2018	17/04/2018	21	4	6	B	21.8
27/03/2018	17/04/2018	21	3	4	A	22.2
27/03/2018	17/04/2018	21	4	6	C	22.4
27/03/2018	17/04/2018	21	3	4	B	22.6
27/03/2018	17/04/2018	21	2	4	B	22.6
27/03/2018	17/04/2018	21	4	6	C	22.6
27/03/2018	17/04/2018	21	4	6	A	22.7
27/03/2018	17/04/2018	21	2	4	B	22.7
27/03/2018	17/04/2018	21	4	6	B	22.8
27/03/2018	17/04/2018	21	4	6	B	23
27/03/2018	17/04/2018	21	4	6	A	23
27/03/2018	17/04/2018	21	3	4	A	23.1
27/03/2018	17/04/2018	21	3	4	A	23.2
27/03/2018	17/04/2018	21	3	4	A	23.3
27/03/2018	17/04/2018	21	4	6	C	23.4
27/03/2018	17/04/2018	21	4	6	A	23.5
27/03/2018	17/04/2018	21	4	6	C	23.6
27/03/2018	17/04/2018	21	4	6	C	23.6
27/03/2018	17/04/2018	21	2	4	A	23.7
27/03/2018	17/04/2018	21	2	4	B	23.7
27/03/2018	17/04/2018	21	3	4	B	23.8
27/03/2018	17/04/2018	21	4	6	C	23.8
27/03/2018	17/04/2018	21	3	4	C	23.8
27/03/2018	17/04/2018	21	3	4	C	23.8
27/03/2018	17/04/2018	21	3	4	C	23.9
27/03/2018	17/04/2018	21	2	4	B	23.9
27/03/2018	17/04/2018	21	4	6	B	23.9
27/03/2018	17/04/2018	21	2	4	B	24.2
27/03/2018	17/04/2018	21	3	4	A	24.2
27/03/2018	17/04/2018	21	4	6	B	24.2
27/03/2018	17/04/2018	21	4	6	A	24.2
27/03/2018	17/04/2018	21	4	6	C	24.2
27/03/2018	17/04/2018	21	1	3	C	24.3
27/03/2018	17/04/2018	21	4	6	C	24.3
27/03/2018	17/04/2018	21	4	6	A	24.4
27/03/2018	17/04/2018	21	4	6	C	24.5
27/03/2018	17/04/2018	21	4	6	A	24.6
27/03/2018	17/04/2018	21	2	4	B	24.7
27/03/2018	17/04/2018	21	3	4	C	24.7
27/03/2018	17/04/2018	21	4	6	A	24.8
27/03/2018	17/04/2018	21	4	6	B	24.8
27/03/2018	17/04/2018	21	1	3	C	24.8
27/03/2018	17/04/2018	21	2	4	C	24.8
27/03/2018	17/04/2018	21	4	6	B	25
27/03/2018	17/04/2018	21	3	4	C	25.1
27/03/2018	17/04/2018	21	3	4	C	25.1
27/03/2018	17/04/2018	21	2	4	B	25.2
27/03/2018	17/04/2018	21	4	6	C	25.3
27/03/2018	17/04/2018	21	2	4	A	25.4
27/03/2018	17/04/2018	21	4	6	B	25.4
27/03/2018	17/04/2018	21	2	4	B	25.8
27/03/2018	17/04/2018	21	4	6	A	26
27/03/2018	17/04/2018	21	2	4	C	26.6
27/03/2018	17/04/2018	21	3	4	B	26.6
27/03/2018	17/04/2018	21	2	4	B	26.9
27/03/2018	17/04/2018	21	2	4	A	27.5
27/03/2018	17/04/2018	21	2	4	A	27.9
27/03/2018	18/04/2018	22	4	6	A	19
27/03/2018	18/04/2018	22	2	4	A	20.3
27/03/2018	18/04/2018	22	3	4	B	20.5
27/03/2018	18/04/2018	22	4	6	A	21.3
27/03/2018	18/04/2018	22	3	4	C	21.4
27/03/2018	18/04/2018	22	3	4	C	21.6
27/03/2018	18/04/2018	22	3	4	B	21.7
27/03/2018	18/04/2018	22	2	4	B	21.9
27/03/2018	18/04/2018	22	4	6	B	21.9
27/03/2018	18/04/2018	22	3	4	B	22.1
27/03/2018	18/04/2018	22	4	6	C	22.7
27/03/2018	18/04/2018	22	3	4	B	22.8
27/03/2018	18/04/2018	22	1	3	B	22.8
27/03/2018	18/04/2018	22	3	4	B	22.9
27/03/2018	18/04/2018	22	1	3	C	23
27/03/2018	18/04/2018	22	2	4	C	23
27/03/2018	18/04/2018	22	4	6	A	23.1
27/03/2018	18/04/2018	22	1	3	B	23.1
27/03/2018	18/04/2018	22	1	3	C	23.1
27/03/2018	18/04/2018	22	3	4	B	23.4
27/03/2018	18/04/2018	22	1	3	A	23.7
27/03/2018	18/04/2018	22	1	3	C	23.7
27/03/2018	18/04/2018	22	3	4	B	23.7
27/03/2018	18/04/2018	22	3	4	C	23.8
27/03/2018	18/04/2018	22	3	4	A	23.8
27/03/2018	18/04/2018	22	2	4	A	23.8
27/03/2018	18/04/2018	22	1	3	C	23.9
27/03/2018	18/04/2018	22	3	4	B	23.9
27/03/2018	18/04/2018	22	4	6	A	23.9
27/03/2018	18/04/2018	22	1	3	A	23.9
27/03/2018	18/04/2018	22	2	4	C	23.9
27/03/2018	18/04/2018	22	2	4	B	24
27/03/2018	18/04/2018	22	4	6	B	24
27/03/2018	18/04/2018	22	2	4	C	24
27/03/2018	18/04/2018	22	3	4	A	24.1
27/03/2018	18/04/2018	22	3	4	A	24.1
27/03/2018	18/04/2018	22	1	3	B	24.1
27/03/2018	18/04/2018	22	1	3	B	24.2
27/03/2018	18/04/2018	22	1	3	C	24.2
27/03/2018	18/04/2018	22	3	4	A	24.3
27/03/2018	18/04/2018	22	2	4	C	24.4
27/03/2018	18/04/2018	22	1	3	A	24.4
27/03/2018	18/04/2018	22	3	4	A	24.5
27/03/2018	18/04/2018	22	2	4	A	24.5
27/03/2018	18/04/2018	22	1	3	B	24.7
27/03/2018	18/04/2018	22	1	3	C	24.8
27/03/2018	18/04/2018	22	3	4	C	24.8
27/03/2018	18/04/2018	22	2	4	B	24.9
27/03/2018	18/04/2018	22	1	3	B	25.3
27/03/2018	18/04/2018	22	1	3	B	25.5
27/03/2018	18/04/2018	22	1	3	B	25.5
27/03/2018	18/04/2018	22	2	4	B	25.7
27/03/2018	18/04/2018	22	4	6	B	25.7
27/03/2018	18/04/2018	22	1	3	A	25.7
27/03/2018	18/04/2018	22	4	6	B	25.9
27/03/2018	18/04/2018	22	2	4	B	25.9
27/03/2018	18/04/2018	22	2	4	C	26
27/03/2018	18/04/2018	22	2	4	C	26
27/03/2018	18/04/2018	22	1	3	A	26.2
27/03/2018	18/04/2018	22	1	3	C	26.2
27/03/2018	18/04/2018	22	2	4	A	26.5
27/03/2018	18/04/2018	22	4	6	B	26.8
27/03/2018	18/04/2018	22	1	3	C	26.8
27/03/2018	18/04/2018	22	3	4	C	27.2
27/03/2018	18/04/2018	22	2	4	C	27.9
27/03/2018	18/04/2018	22	2	4	A	29.2
27/03/2018	19/04/2018	23	3	4	B	16.3
27/03/2018	19/04/2018	23	1	3	C	18.8
27/03/2018	19/04/2018	23	2	4	C	18.8
27/03/2018	19/04/2018	23	1	3	C	19.9
27/03/2018	19/04/2018	23	1	3	C	20
27/03/2018	19/04/2018	23	2	4	C	20
27/03/2018	19/04/2018	23	3	4	B	20.2
27/03/2018	19/04/2018	23	1	3	A	20.3
27/03/2018	19/04/2018	23	2	4	A	20.3
27/03/2018	19/04/2018	23	1	3	C	21.2
27/03/2018	19/04/2018	23	2	4	C	21.2
27/03/2018	19/04/2018	23	1	3	B	21.4
27/03/2018	19/04/2018	23	3	4	A	21.5
27/03/2018	19/04/2018	23	4	6	C	21.9
27/03/2018	19/04/2018	23	4	6	A	22.1
27/03/2018	19/04/2018	23	3	4	B	22.3
27/03/2018	19/04/2018	23	3	4	A	22.4
27/03/2018	19/04/2018	23	3	4	B	22.6
27/03/2018	19/04/2018	23	1	3	B	22.6
27/03/2018	19/04/2018	23	2	4	B	22.6
27/03/2018	19/04/2018	23	4	6	C	22.7
27/03/2018	19/04/2018	23	1	3	A	23
27/03/2018	19/04/2018	23	1	3	B	23
27/03/2018	19/04/2018	23	2	4	A	23
27/03/2018	19/04/2018	23	1	3	C	23.2
27/03/2018	19/04/2018	23	2	4	C	23.2
27/03/2018	19/04/2018	23	1	3	B	23.5
27/03/2018	19/04/2018	23	4	6	B	23.6
27/03/2018	19/04/2018	23	2	4	B	23.6
27/03/2018	19/04/2018	23	3	4	C	23.9
27/03/2018	19/04/2018	23	1	3	A	24.1
27/03/2018	19/04/2018	23	2	4	A	24.1
27/03/2018	19/04/2018	23	3	4	C	24.1
27/03/2018	19/04/2018	23	4	6	B	24.2
27/03/2018	19/04/2018	23	4	6	A	24.2
27/03/2018	19/04/2018	23	1	3	A	24.3
27/03/2018	19/04/2018	23	2	4	A	24.3
27/03/2018	19/04/2018	23	4	6	C	24.7
27/03/2018	19/04/2018	23	1	3	B	24.7
27/03/2018	19/04/2018	23	2	4	B	24.7
27/03/2018	19/04/2018	23	1	3	B	24.8
27/03/2018	19/04/2018	23	2	4	B	24.8
27/03/2018	19/04/2018	23	1	3	A	24.9
27/03/2018	19/04/2018	23	1	3	C	24.9
27/03/2018	19/04/2018	23	3	4	A	25.5
27/03/2018	19/04/2018	23	2	4	A	25.5
27/03/2018	19/04/2018	23	4	6	A	25.5
27/03/2018	19/04/2018	23	3	4	B	25.6
27/03/2018	19/04/2018	23	1	3	A	25.6
27/03/2018	19/04/2018	23	4	6	B	25.8
27/03/2018	19/04/2018	23	1	3	C	26.8
27/03/2018	19/04/2018	23	2	4	A	26.9
27/03/2018	19/04/2018	23	1	3	B	27.7
27/03/2018	19/04/2018	23	4	6	A	28.1
27/03/2018	19/04/2018	23	1	3	C	28.6
27/03/2018	20/04/2018	24	4	6	B	18.5
27/03/2018	20/04/2018	24	4	6	B	19.5
27/03/2018	20/04/2018	24	2	4	A	20.5
27/03/2018	20/04/2018	24	4	6	B	21.4
27/03/2018	20/04/2018	24	1	3	A	21.9
27/03/2018	20/04/2018	24	1	3	B	22.2
27/03/2018	20/04/2018	24	2	4	A	22.5
27/03/2018	20/04/2018	24	2	4	B	22.6
27/03/2018	20/04/2018	24	3	4	A	22.9
27/03/2018	20/04/2018	24	1	3	A	22.9
27/03/2018	20/04/2018	24	1	3	C	23.5
27/03/2018	20/04/2018	24	2	4	C	23.6
27/03/2018	20/04/2018	24	1	3	B	23.6
27/03/2018	20/04/2018	24	3	4	B	25.6
27/03/2018	20/04/2018	24	3	4	C	26.6
27/03/2018	21/04/2018	25	2	4	B	16.1
27/03/2018	21/04/2018	25	1	3	C	18.5
27/03/2018	21/04/2018	25	2	4	C	20.6
27/03/2018	21/04/2018	25	4	6	C	20.7
27/03/2018	21/04/2018	25	1	3	A	20.9
27/03/2018	21/04/2018	25	1	3	A	21.5
27/03/2018	21/04/2018	25	1	3	A	22.2
27/03/2018	21/04/2018	25	1	3	A	22.6
27/03/2018	21/04/2018	25	3	4	B	22.9
27/03/2018	21/04/2018	25	1	3	C	23
27/03/2018	21/04/2018	25	1	3	B	23.4
27/03/2018	21/04/2018	25	2	4	C	23.7
27/03/2018	21/04/2018	25	1	3	C	24.3
27/03/2018	21/04/2018	25	4	6	B	24.5
27/03/2018	21/04/2018	25	1	3	C	27.1
27/03/2018	23/04/2018	27	4	6	B	18
27/03/2018	23/04/2018	27	1	3	B	18.5
27/03/2018	23/04/2018	27	2	4	A	19.5
27/03/2018	23/04/2018	27	1	3	C	19.5
27/03/2018	23/04/2018	27	3	4	A	20.8
27/03/2018	23/04/2018	27	2	4	C	21.1
27/03/2018	23/04/2018	27	1	3	C	21.8
27/03/2018	23/04/2018	27	2	4	C	21.8
27/03/2018	23/04/2018	27	1	3	A	22.6
27/03/2018	23/04/2018	27	1	3	C	23.4
27/03/2018	23/04/2018	27	1	3	C	24
27/03/2018	23/04/2018	27	1	3	A	25
27/03/2018	23/04/2018	27	3	4	A	25.2
27/03/2018	23/04/2018	27	1	3	B	25.5
27/03/2018	23/04/2018	27	1	3	A	26.1
27/03/2018	23/04/2018	27	2	4	B	27.4
27/03/2018	23/04/2018	27	4	6	A	28.3
27/03/2018	23/04/2018	27	3	4	B	28.4
27/03/2018	23/04/2018	27	1	3	B	29.9
27/03/2018	23/04/2018	27	2	4	A	30.1
27/03/2018	24/04/2018	28	2	4	C	18.9
27/03/2018	24/04/2018	28	3	4	C	19
27/03/2018	24/04/2018	28	2	4	C	20.7
27/03/2018	24/04/2018	28	4	6	C	21.2
27/03/2018	24/04/2018	28	3	4	C	22.1
27/03/2018	24/04/2018	28	4	6	B	22.5
27/03/2018	24/04/2018	28	2	4	A	23.5
27/03/2018	24/04/2018	28	3	4	B	23.8
27/03/2018	24/04/2018	28	4	6	A	23.8
27/03/2018	24/04/2018	28	3	4	B	23.9
27/03/2018	24/04/2018	28	4	6	A	23.9
27/03/2018	24/04/2018	28	3	4	B	24.5
27/03/2018	24/04/2018	28	4	6	A	24.5
27/03/2018	24/04/2018	28	4	6	B	24.7
27/03/2018	24/04/2018	28	1	3	C	25
27/03/2018	24/04/2018	28	4	6	B	25.1
27/03/2018	24/04/2018	28	1	3	C	26.4
27/03/2018	24/04/2018	28	4	6	B	27
27/03/2018	24/04/2018	28	1	3	A	28.3
27/03/2018	25/04/2018	29	3	4	A	22.4
27/03/2018	25/04/2018	29	3	4	A	23.1
27/03/2018	25/04/2018	29	2	4	A	23.8
27/03/2018	25/04/2018	29	3	4	C	26
27/03/2018	25/04/2018	29	4	6	A	26.2
27/03/2018	26/04/2018	30	3	4	A	22.4
27/03/2018	26/04/2018	30	3	4	A	23.1
27/03/2018	26/04/2018	30	2	4	B	23.4
27/03/2018	26/04/2018	30	2	4	A	23.8
27/03/2018	26/04/2018	30	4	6	A	24.2
27/03/2018	26/04/2018	30	3	4	C	26
27/03/2018	27/04/2018	31	2	4	A	17.3
27/03/2018	27/04/2018	31	4	6	A	20.7
27/03/2018	27/04/2018	31	4	6	A	21.5
27/03/2018	27/04/2018	31	4	6	A	22
27/03/2018	27/04/2018	31	3	4	A	22.1
27/03/2018	27/04/2018	31	3	4	A	22.1
27/03/2018	27/04/2018	31	2	4	B	22.1
27/03/2018	27/04/2018	31	3	4	B	24.1
27/03/2018	27/04/2018	31	3	4	C	24.3
27/03/2018	27/04/2018	31	4	6	B	24.4
27/03/2018	27/04/2018	31	4	6	A	25
27/03/2018	27/04/2018	31	2	4	B	25.6
27/03/2018	27/04/2018	31	2	4	B	25.8
27/03/2018	27/04/2018	31	4	6	A	26.1
27/03/2018	27/04/2018	31	4	6	A	26.1
27/03/2018	27/04/2018	31	2	4	B	26.8
27/03/2018	27/04/2018	31	2	4	A	26.9
27/03/2018	27/04/2018	31	3	4	A	27.3
27/03/2018	27/04/2018	31	4	6	A	27.3
27/03/2018	27/04/2018	31	3	4	B	27.8
27/03/2018	27/04/2018	31	4	6	C	29.8
27/03/2018	28/04/2018	32	2	4	B	19.1
27/03/2018	28/04/2018	32	3	4	C	19.6
27/03/2018	28/04/2018	32	2	4	C	21.6
27/03/2018	28/04/2018	32	4	6	C	21.8
27/03/2018	28/04/2018	32	3	4	B	21.8
27/03/2018	28/04/2018	32	4	6	A	21.9
27/03/2018	28/04/2018	32	4	6	A	22
27/03/2018	28/04/2018	32	1	3	A	22.1
27/03/2018	28/04/2018	32	2	4	C	22.1
27/03/2018	28/04/2018	32	2	4	A	22.3
27/03/2018	28/04/2018	32	3	4	B	22.3
27/03/2018	28/04/2018	32	3	4	C	22.4
27/03/2018	28/04/2018	32	1	3	B	22.5
27/03/2018	28/04/2018	32	3	4	B	22.6
27/03/2018	28/04/2018	32	2	4	C	22.6
27/03/2018	28/04/2018	32	1	3	C	22.9
27/03/2018	28/04/2018	32	3	4	A	23
27/03/2018	28/04/2018	32	3	4	C	23.1
27/03/2018	28/04/2018	32	4	6	A	23.1
27/03/2018	28/04/2018	32	4	6	A	23.2
27/03/2018	28/04/2018	32	3	4	A	23.2
27/03/2018	28/04/2018	32	1	3	A	23.2
27/03/2018	28/04/2018	32	4	6	B	23.2
27/03/2018	28/04/2018	32	2	4	C	23.3
27/03/2018	28/04/2018	32	2	4	B	23.4
27/03/2018	28/04/2018	32	3	4	B	23.4
27/03/2018	28/04/2018	32	2	4	C	23.4
27/03/2018	28/04/2018	32	1	3	C	23.8
27/03/2018	28/04/2018	32	2	4	B	23.9
27/03/2018	28/04/2018	32	3	4	C	23.9
27/03/2018	28/04/2018	32	2	4	C	24
27/03/2018	28/04/2018	32	4	6	C	24
27/03/2018	28/04/2018	32	3	4	C	24
27/03/2018	28/04/2018	32	1	3	B	24
27/03/2018	28/04/2018	32	4	6	A	24
27/03/2018	28/04/2018	32	1	3	C	24
27/03/2018	28/04/2018	32	2	4	C	24
27/03/2018	28/04/2018	32	1	3	C	24.1
27/03/2018	28/04/2018	32	3	4	B	24.1
27/03/2018	28/04/2018	32	2	4	B	24.2
27/03/2018	28/04/2018	32	2	4	C	24.3
27/03/2018	28/04/2018	32	1	3	A	24.5
27/03/2018	28/04/2018	32	2	4	A	24.6
27/03/2018	28/04/2018	32	2	4	B	24.6
27/03/2018	28/04/2018	32	3	4	C	24.6
27/03/2018	28/04/2018	32	3	4	A	24.7
27/03/2018	28/04/2018	32	2	4	C	24.7
27/03/2018	28/04/2018	32	1	3	B	25.1
27/03/2018	28/04/2018	32	3	4	B	25.1
27/03/2018	28/04/2018	32	2	4	C	25.1
27/03/2018	28/04/2018	32	4	6	B	25.2
27/03/2018	28/04/2018	32	3	4	A	25.5
27/03/2018	28/04/2018	32	3	4	C	25.5
27/03/2018	28/04/2018	32	4	6	A	25.5
27/03/2018	28/04/2018	32	4	6	C	25.8
27/03/2018	28/04/2018	32	2	4	A	26.1
27/03/2018	28/04/2018	32	1	3	B	26.1
27/03/2018	28/04/2018	32	1	3	C	26.2
27/03/2018	28/04/2018	32	3	4	C	26.3
27/03/2018	28/04/2018	32	1	3	C	26.9
27/03/2018	28/04/2018	32	4	6	A	27
27/03/2018	28/04/2018	32	4	6	B	27.1
27/03/2018	28/04/2018	32	1	3	C	27.2
27/03/2018	28/04/2018	32	4	6	C	27.2
27/03/2018	28/04/2018	32	1	3	B	27.8
27/03/2018	28/04/2018	32	4	6	B	28
27/03/2018	28/04/2018	32	2	4	A	28.3
27/03/2018	28/04/2018	32	2	4	B	29.5
27/03/2018	30/04/2018	34	2	4	C	21.2
27/03/2018	30/04/2018	34	1	3	B	21.4
27/03/2018	30/04/2018	34	3	4	C	21.6
27/03/2018	30/04/2018	34	1	3	B	21.9
27/03/2018	30/04/2018	34	3	4	A	21.9
27/03/2018	30/04/2018	34	1	3	C	22
27/03/2018	30/04/2018	34	3	4	B	22.1
27/03/2018	30/04/2018	34	3	4	C	22.1
27/03/2018	30/04/2018	34	1	3	B	22.3
27/03/2018	30/04/2018	34	3	4	C	22.3
27/03/2018	30/04/2018	34	3	4	B	22.6
27/03/2018	30/04/2018	34	2	4	B	23
27/03/2018	30/04/2018	34	1	3	A	23
27/03/2018	30/04/2018	34	1	3	C	23
27/03/2018	30/04/2018	34	1	3	A	23.2
27/03/2018	30/04/2018	34	2	4	A	23.2
27/03/2018	30/04/2018	34	3	4	C	23.2
27/03/2018	30/04/2018	34	1	3	B	23.2
27/03/2018	30/04/2018	34	3	4	B	23.4
27/03/2018	30/04/2018	34	4	6	B	23.6
27/03/2018	30/04/2018	34	2	4	B	23.6
27/03/2018	30/04/2018	34	3	4	A	23.9
27/03/2018	30/04/2018	34	1	3	C	23.9
27/03/2018	30/04/2018	34	3	4	B	24
27/03/2018	30/04/2018	34	1	3	B	24
27/03/2018	30/04/2018	34	3	4	C	24.1
27/03/2018	30/04/2018	34	2	4	A	24.2
27/03/2018	30/04/2018	34	4	6	B	24.2
27/03/2018	30/04/2018	34	1	3	A	24.3
27/03/2018	30/04/2018	34	4	6	C	24.3
27/03/2018	30/04/2018	34	2	4	A	24.3
27/03/2018	30/04/2018	34	2	4	C	24.3
27/03/2018	30/04/2018	34	3	4	A	24.3
27/03/2018	30/04/2018	34	1	3	B	24.5
27/03/2018	30/04/2018	34	2	4	B	24.5
27/03/2018	30/04/2018	34	1	3	B	24.5
27/03/2018	30/04/2018	34	3	4	C	24.5
27/03/2018	30/04/2018	34	4	6	C	24.6
27/03/2018	30/04/2018	34	1	3	B	24.7
27/03/2018	30/04/2018	34	2	4	B	24.7
27/03/2018	30/04/2018	34	3	4	C	24.7
27/03/2018	30/04/2018	34	3	4	B	24.7
27/03/2018	30/04/2018	34	3	4	C	24.8
27/03/2018	30/04/2018	34	4	6	C	24.9
27/03/2018	30/04/2018	34	2	4	B	25
27/03/2018	30/04/2018	34	3	4	A	25.1
27/03/2018	30/04/2018	34	3	4	C	25.2
27/03/2018	30/04/2018	34	1	3	C	25.4
27/03/2018	30/04/2018	34	2	4	C	25.4
27/03/2018	30/04/2018	34	2	4	A	25.4
27/03/2018	30/04/2018	34	2	4	A	25.5
27/03/2018	30/04/2018	34	4	6	B	25.9
27/03/2018	30/04/2018	34	2	4	B	26
27/03/2018	30/04/2018	34	3	4	C	26.1
27/03/2018	30/04/2018	34	1	3	A	26.2
27/03/2018	30/04/2018	34	3	4	B	26.3
27/03/2018	30/04/2018	34	4	6	C	26.3
27/03/2018	30/04/2018	34	1	3	B	26.3
27/03/2018	30/04/2018	34	3	4	B	26.3
27/03/2018	30/04/2018	34	1	3	A	26.4
27/03/2018	30/04/2018	34	1	3	B	26.4
27/03/2018	30/04/2018	34	2	4	B	26.5
27/03/2018	30/04/2018	34	4	6	C	26.7
27/03/2018	30/04/2018	34	3	4	B	26.8
27/03/2018	30/04/2018	34	3	4	A	27
27/03/2018	30/04/2018	34	3	4	A	27.1
27/03/2018	30/04/2018	34	3	4	B	27.1
27/03/2018	30/04/2018	34	4	6	C	27.2
27/03/2018	30/04/2018	34	4	6	C	27.3
27/03/2018	30/04/2018	34	1	3	C	27.5
27/03/2018	30/04/2018	34	1	3	B	27.8
27/03/2018	30/04/2018	34	2	4	A	28.1
27/03/2018	30/04/2018	34	3	4	C	28.1
27/03/2018	30/04/2018	34	4	6	A	28.2
27/03/2018	30/04/2018	34	4	6	C	28.4
27/03/2018	30/04/2018	34	4	6	A	29.1
27/03/2018	30/04/2018	34	1	3	C	29.7
27/03/2018	01/05/2018	35	1	3	C	21.2
27/03/2018	01/05/2018	35	3	4	B	21.4
27/03/2018	01/05/2018	35	4	6	A	21.9
27/03/2018	01/05/2018	35	3	4	C	22.3
27/03/2018	01/05/2018	35	1	3	A	22.4
27/03/2018	01/05/2018	35	2	4	A	22.8
27/03/2018	01/05/2018	35	1	3	B	23.1
27/03/2018	01/05/2018	35	1	3	C	23.5
27/03/2018	01/05/2018	35	1	3	C	23.6
27/03/2018	01/05/2018	35	4	6	B	23.7
27/03/2018	01/05/2018	35	3	4	C	23.8
27/03/2018	01/05/2018	35	3	4	A	23.9
27/03/2018	01/05/2018	35	1	3	C	24.1
27/03/2018	01/05/2018	35	4	6	A	24.1
27/03/2018	01/05/2018	35	3	4	A	24.3
27/03/2018	01/05/2018	35	2	4	A	24.5
27/03/2018	01/05/2018	35	1	3	B	24.6
27/03/2018	01/05/2018	35	4	6	A	24.7
27/03/2018	01/05/2018	35	4	6	B	24.7
27/03/2018	01/05/2018	35	2	4	B	25.1
27/03/2018	01/05/2018	35	3	4	B	26
27/03/2018	01/05/2018	35	2	4	A	26.3
27/03/2018	01/05/2018	35	3	4	C	26.5
27/03/2018	01/05/2018	35	4	6	C	27
27/03/2018	01/05/2018	35	3	4	B	27.1
27/03/2018	01/05/2018	35	4	6	A	28.6
27/03/2018	02/05/2018	36	1	3	A	22.6
27/03/2018	02/05/2018	36	4	6	A	22.6
27/03/2018	02/05/2018	36	1	3	A	22.9
27/03/2018	02/05/2018	36	2	4	C	23.6
27/03/2018	02/05/2018	36	1	3	C	23.6
27/03/2018	02/05/2018	36	4	6	C	24.1
27/03/2018	02/05/2018	36	2	4	A	24.2
27/03/2018	02/05/2018	36	2	4	C	24.8
27/03/2018	02/05/2018	36	2	4	B	25.1
27/03/2018	02/05/2018	36	1	3	C	25.2
27/03/2018	02/05/2018	36	1	3	A	25.3
27/03/2018	02/05/2018	36	4	6	A	25.4
27/03/2018	03/05/2018	37	1	3	A	21.2
27/03/2018	03/05/2018	37	3	4	B	21.6
27/03/2018	03/05/2018	37	2	4	B	22.3
27/03/2018	03/05/2018	37	1	3	C	23
27/03/2018	03/05/2018	37	3	4	C	23.7
27/03/2018	03/05/2018	37	4	6	B	23.7
27/03/2018	03/05/2018	37	1	3	B	24.3
27/03/2018	03/05/2018	37	3	4	B	24.3
27/03/2018	03/05/2018	37	2	4	A	24.9
27/03/2018	03/05/2018	37	4	6	A	24.9
27/03/2018	03/05/2018	37	1	3	B	25.2
27/03/2018	03/05/2018	37	3	4	B	25.2
27/03/2018	03/05/2018	37	4	6	A	25.4
27/03/2018	03/05/2018	37	3	4	A	25.5
27/03/2018	03/05/2018	37	4	6	C	25.6
27/03/2018	03/05/2018	37	3	4	C	27
27/03/2018	03/05/2018	37	4	6	B	27
27/03/2018	03/05/2018	37	1	3	A	27.1
27/03/2018	03/05/2018	37	3	4	A	26.2
27/03/2018	04/05/2018	38	3	4	B	22.3
27/03/2018	04/05/2018	38	1	3	A	23.8
27/03/2018	04/05/2018	38	2	4	B	24.1
27/03/2018	04/05/2018	38	2	4	C	24.2
27/03/2018	04/05/2018	38	3	4	A	24.3
27/03/2018	04/05/2018	38	4	6	B	24.3
27/03/2018	04/05/2018	38	2	4	C	26.3
27/03/2018	04/05/2018	38	3	4	A	27
27/03/2018	05/05/2018	39	2	4	B	19.9
27/03/2018	05/05/2018	39	2	4	B	21.2
27/03/2018	05/05/2018	39	1	3	C	21.3
27/03/2018	05/05/2018	39	3	4	C	21.4
27/03/2018	05/05/2018	39	4	6	A	21.4
27/03/2018	05/05/2018	39	4	6	B	22.6
27/03/2018	05/05/2018	39	2	4	A	23.1
27/03/2018	05/05/2018	39	4	6	B	23.2
27/03/2018	05/05/2018	39	3	4	A	24
27/03/2018	05/05/2018	39	2	4	B	24
27/03/2018	05/05/2018	39	4	6	C	24.9
27/03/2018	05/05/2018	39	4	6	B	25.1
27/03/2018	05/05/2018	39	4	6	A	26
27/03/2018	05/05/2018	39	2	4	A	26.5
27/03/2018	05/05/2018	39	4	6	B	26.7
27/03/2018	05/05/2018	39	4	6	A	27.2
27/03/2018	07/05/2018	41	2	4	C	19.3
27/03/2018	07/05/2018	41	2	4	A	19.8
27/03/2018	07/05/2018	41	2	4	C	20.2
27/03/2018	07/05/2018	41	4	6	A	20.3
27/03/2018	07/05/2018	41	3	4	B	20.9
27/03/2018	07/05/2018	41	3	4	C	21
27/03/2018	07/05/2018	41	3	4	C	21.1
27/03/2018	07/05/2018	41	3	4	A	21.3
27/03/2018	07/05/2018	41	4	6	C	21.5
27/03/2018	07/05/2018	41	1	3	C	21.8
27/03/2018	07/05/2018	41	1	3	B	22.1
27/03/2018	07/05/2018	41	2	4	A	22.1
27/03/2018	07/05/2018	41	3	4	A	22.3
27/03/2018	07/05/2018	41	1	3	C	22.3
27/03/2018	07/05/2018	41	3	4	B	22.3
27/03/2018	07/05/2018	41	2	4	C	22.3
27/03/2018	07/05/2018	41	3	4	A	22.4
27/03/2018	07/05/2018	41	2	4	A	22.5
27/03/2018	07/05/2018	41	2	4	C	22.6
27/03/2018	07/05/2018	41	3	4	B	22.6
27/03/2018	07/05/2018	41	2	4	B	22.6
27/03/2018	07/05/2018	41	2	4	B	22.7
27/03/2018	07/05/2018	41	3	4	A	23
27/03/2018	07/05/2018	41	2	4	B	23.1
27/03/2018	07/05/2018	41	4	6	C	23.4
27/03/2018	07/05/2018	41	3	4	B	23.5
27/03/2018	07/05/2018	41	3	4	A	23.5
27/03/2018	07/05/2018	41	2	4	B	23.6
27/03/2018	07/05/2018	41	1	3	A	23.9
27/03/2018	07/05/2018	41	3	4	C	23.9
27/03/2018	07/05/2018	41	4	6	C	24
27/03/2018	07/05/2018	41	4	6	B	24
27/03/2018	07/05/2018	41	1	3	C	24.1
27/03/2018	07/05/2018	41	2	4	C	24.1
27/03/2018	07/05/2018	41	2	4	B	24.3
27/03/2018	07/05/2018	41	4	6	A	24.3
27/03/2018	07/05/2018	41	4	6	B	24.3
27/03/2018	07/05/2018	41	1	3	C	24.3
27/03/2018	07/05/2018	41	4	6	A	24.5
27/03/2018	07/05/2018	41	4	6	B	24.5
27/03/2018	07/05/2018	41	4	6	C	24.5
27/03/2018	07/05/2018	41	3	4	C	24.7
27/03/2018	07/05/2018	41	2	4	B	24.8
27/03/2018	07/05/2018	41	1	3	C	24.9
27/03/2018	07/05/2018	41	3	4	A	25
27/03/2018	07/05/2018	41	3	4	B	25
27/03/2018	07/05/2018	41	3	4	B	25.1
27/03/2018	07/05/2018	41	3	4	C	25.1
27/03/2018	07/05/2018	41	4	6	C	25.2
27/03/2018	07/05/2018	41	1	3	C	25.2
27/03/2018	07/05/2018	41	2	4	B	25.2
27/03/2018	07/05/2018	41	4	6	A	25.2
27/03/2018	07/05/2018	41	4	6	B	25.3
27/03/2018	07/05/2018	41	2	4	C	25.6
27/03/2018	07/05/2018	41	2	4	C	25.7
27/03/2018	07/05/2018	41	2	4	C	26
27/03/2018	07/05/2018	41	1	3	C	26.2
27/03/2018	07/05/2018	41	2	4	B	26.2
27/03/2018	07/05/2018	41	2	4	A	26.3
27/03/2018	07/05/2018	41	1	3	A	26.3
27/03/2018	07/05/2018	41	4	6	C	26.3
27/03/2018	07/05/2018	41	4	6	A	26.3
27/03/2018	07/05/2018	41	4	6	B	26.3
27/03/2018	07/05/2018	41	4	6	C	26.3
27/03/2018	07/05/2018	41	3	4	C	26.3
27/03/2018	07/05/2018	41	3	4	C	26.5
27/03/2018	07/05/2018	41	4	6	C	26.5
27/03/2018	07/05/2018	41	3	4	C	27
27/03/2018	07/05/2018	41	4	6	A	27.1
27/03/2018	07/05/2018	41	4	6	B	27.1
27/03/2018	07/05/2018	41	1	3	A	27.1
27/03/2018	07/05/2018	41	3	4	B	27.1
27/03/2018	07/05/2018	41	3	4	C	27.2
27/03/2018	07/05/2018	41	4	6	C	28
27/03/2018	07/05/2018	41	4	6	A	29
27/03/2018	07/05/2018	41	4	6	B	29
27/03/2018	08/05/2018	42	1	3	A	21
27/03/2018	08/05/2018	42	1	3	A	22.1
27/03/2018	08/05/2018	42	3	4	C	22.3
27/03/2018	08/05/2018	42	2	4	A	23.1
27/03/2018	08/05/2018	42	4	6	A	23.4
27/03/2018	08/05/2018	42	3	4	C	23.9
27/03/2018	08/05/2018	42	3	4	B	24.5
27/03/2018	08/05/2018	42	1	3	A	24.5
27/03/2018	08/05/2018	42	4	6	C	24.7
27/03/2018	08/05/2018	42	2	4	C	24.8
27/03/2018	08/05/2018	42	3	4	B	25.2
27/03/2018	08/05/2018	42	2	4	C	25.3
27/03/2018	08/05/2018	42	3	4	A	26
27/03/2018	08/05/2018	42	1	3	A	26.2
27/03/2018	08/05/2018	42	4	6	C	27.4
27/03/2018	08/05/2018	42	3	4	C	28.6
27/03/2018	09/05/2018	43	3	4	A	19.8
27/03/2018	09/05/2018	43	2	4	A	21.3
27/03/2018	09/05/2018	43	2	4	C	21.9
27/03/2018	09/05/2018	43	3	4	B	22.1
27/03/2018	09/05/2018	43	4	6	B	22.1
27/03/2018	09/05/2018	43	3	4	C	22.1
27/03/2018	09/05/2018	43	2	4	C	22.3
27/03/2018	09/05/2018	43	3	4	C	22.4
27/03/2018	09/05/2018	43	4	6	C	22.6
27/03/2018	09/05/2018	43	3	4	A	23.1
27/03/2018	09/05/2018	43	4	6	C	23.1
27/03/2018	09/05/2018	43	4	6	B	23.2
27/03/2018	09/05/2018	43	3	4	B	23.2
27/03/2018	09/05/2018	43	3	4	A	23.3
27/03/2018	09/05/2018	43	4	6	C	24
27/03/2018	09/05/2018	43	3	4	B	24.3
27/03/2018	09/05/2018	43	3	4	C	24.3
27/03/2018	09/05/2018	43	3	4	C	24.3
27/03/2018	09/05/2018	43	2	4	A	24.5
27/03/2018	09/05/2018	43	4	6	B	24.8
27/03/2018	09/05/2018	43	2	4	A	24.8
27/03/2018	09/05/2018	43	3	4	A	24.9
27/03/2018	09/05/2018	43	4	6	C	25.2
27/03/2018	09/05/2018	43	4	6	B	25.6
27/03/2018	09/05/2018	43	3	4	C	25.6
27/03/2018	09/05/2018	43	3	4	B	26
27/03/2018	09/05/2018	43	4	6	C	26.1
27/03/2018	09/05/2018	43	2	4	A	26.2
27/03/2018	09/05/2018	43	3	4	A	26.3
27/03/2018	09/05/2018	43	2	4	C	26.5
27/03/2018	09/05/2018	43	3	4	C	26.5
27/03/2018	10/05/2018	44	3	4	A	20.6
27/03/2018	10/05/2018	44	4	6	C	20.8
27/03/2018	10/05/2018	44	2	4	B	20.9
27/03/2018	10/05/2018	44	2	4	C	21.2
27/03/2018	10/05/2018	44	3	4	B	21.5
27/03/2018	10/05/2018	44	3	4	C	22.1
27/03/2018	10/05/2018	44	3	4	B	22.1
27/03/2018	10/05/2018	44	1	3	C	22.4
27/03/2018	10/05/2018	44	3	4	C	22.7
27/03/2018	10/05/2018	44	1	3	A	23.1
27/03/2018	10/05/2018	44	3	4	A	23.1
27/03/2018	10/05/2018	44	4	6	B	23.2
27/03/2018	10/05/2018	44	4	6	C	23.6
27/03/2018	10/05/2018	44	4	6	A	23.7
27/03/2018	10/05/2018	44	3	4	B	24.2
27/03/2018	10/05/2018	44	3	4	C	24.2
27/03/2018	10/05/2018	44	4	6	B	24.2
27/03/2018	10/05/2018	44	2	4	C	24.3
27/03/2018	10/05/2018	44	2	4	B	24.5
27/03/2018	10/05/2018	44	4	6	B	24.5
27/03/2018	10/05/2018	44	3	4	A	24.8
27/03/2018	10/05/2018	44	4	6	B	24.8
27/03/2018	10/05/2018	44	4	6	C	24.9
27/03/2018	10/05/2018	44	4	6	B	25
27/03/2018	10/05/2018	44	3	4	B	26.3
27/03/2018	10/05/2018	44	4	6	C	27.1
27/03/2018	10/05/2018	44	3	4	C	27.3
27/03/2018	10/05/2018	44	3	4	C	28
27/03/2018	10/05/2018	44	4	6	B	28.3
27/03/2018	11/05/2018	45	4	6	B	20.6
27/03/2018	11/05/2018	45	3	4	C	20.9
27/03/2018	11/05/2018	45	3	4	A	21.2
27/03/2018	11/05/2018	45	4	6	A	21.2
27/03/2018	11/05/2018	45	3	4	B	21.9
27/03/2018	11/05/2018	45	2	4	A	22.3
27/03/2018	11/05/2018	45	4	6	A	22.6
27/03/2018	11/05/2018	45	4	6	B	22.8
27/03/2018	11/05/2018	45	1	3	A	22.9
27/03/2018	11/05/2018	45	1	3	C	23.1
27/03/2018	11/05/2018	45	2	4	C	23.1
27/03/2018	11/05/2018	45	3	4	A	23.8
27/03/2018	11/05/2018	45	4	6	B	23.8
27/03/2018	11/05/2018	45	4	6	A	23.9
27/03/2018	11/05/2018	45	3	4	C	24.2
27/03/2018	11/05/2018	45	4	6	B	24.2
27/03/2018	11/05/2018	45	4	6	A	24.2
27/03/2018	11/05/2018	45	3	4	B	24.5
27/03/2018	11/05/2018	45	1	3	B	24.8
27/03/2018	11/05/2018	45	3	4	C	25
27/03/2018	11/05/2018	45	1	3	B	25.1
27/03/2018	11/05/2018	45	2	4	B	25.1
27/03/2018	11/05/2018	45	1	3	C	25.2
27/03/2018	11/05/2018	45	2	4	C	25.2
27/03/2018	11/05/2018	45	3	4	C	25.3
27/03/2018	11/05/2018	45	4	6	B	25.3
27/03/2018	11/05/2018	45	4	6	A	25.3
27/03/2018	11/05/2018	45	2	4	C	25.8
27/03/2018	11/05/2018	45	1	3	B	25.9
27/03/2018	11/05/2018	45	4	6	C	26.1
27/03/2018	11/05/2018	45	1	3	B	26.2
27/03/2018	11/05/2018	45	3	4	B	26.2
27/03/2018	11/05/2018	45	3	4	A	26.5
27/03/2018	11/05/2018	45	3	4	A	27
27/03/2018	11/05/2018	45	1	3	C	28.3
27/03/2018	11/05/2018	45	4	6	A	28.6
27/03/2018	12/05/2018	46	3	4	B	19.9
27/03/2018	12/05/2018	46	2	4	A	21.4
27/03/2018	12/05/2018	46	3	4	C	21.8
27/03/2018	12/05/2018	46	2	4	C	21.9
27/03/2018	12/05/2018	46	2	4	C	22.1
27/03/2018	12/05/2018	46	2	4	A	22.3
27/03/2018	12/05/2018	46	3	4	C	22.4
27/03/2018	12/05/2018	46	3	4	A	22.9
27/03/2018	12/05/2018	46	3	4	B	23.2
27/03/2018	12/05/2018	46	1	3	A	23.4
27/03/2018	12/05/2018	46	2	4	B	23.6
27/03/2018	12/05/2018	46	1	3	C	23.9
27/03/2018	12/05/2018	46	3	4	A	24
27/03/2018	12/05/2018	46	4	6	A	24.2
27/03/2018	12/05/2018	46	2	4	B	24.3
27/03/2018	12/05/2018	46	3	4	C	24.3
27/03/2018	12/05/2018	46	3	4	B	24.6
27/03/2018	12/05/2018	46	3	4	B	25.1
27/03/2018	12/05/2018	46	4	6	C	25.3
27/03/2018	12/05/2018	46	4	6	A	25.3
27/03/2018	12/05/2018	46	2	4	C	26
27/03/2018	12/05/2018	46	4	6	A	26
27/03/2018	12/05/2018	46	3	4	C	26.5
27/03/2018	12/05/2018	46	2	4	A	26.5
27/03/2018	12/05/2018	46	1	3	C	26.8
27/03/2018	12/05/2018	46	3	4	C	27
27/03/2018	12/05/2018	46	2	4	B	27
27/03/2018	12/05/2018	46	2	4	C	27
27/03/2018	12/05/2018	46	2	4	A	28.4
27/03/2018	14/05/2018	48	2	4	C	19.8
27/03/2018	14/05/2018	48	1	3	C	21.8
27/03/2018	14/05/2018	48	4	6	B	22.3
27/03/2018	14/05/2018	48	4	6	C	22.8
27/03/2018	14/05/2018	48	2	4	A	23.2
27/03/2018	14/05/2018	48	3	4	B	23.2
27/03/2018	14/05/2018	48	4	6	B	23.4
27/03/2018	14/05/2018	48	3	4	B	23.6
27/03/2018	14/05/2018	48	2	4	C	24.1
27/03/2018	14/05/2018	48	4	6	A	24.2
27/03/2018	14/05/2018	48	1	3	C	24.5
27/03/2018	14/05/2018	48	4	6	B	24.5
27/03/2018	14/05/2018	48	2	4	A	24.5
27/03/2018	14/05/2018	48	2	4	A	25
27/03/2018	14/05/2018	48	1	3	A	26.2
27/03/2018	14/05/2018	48	3	4	B	26.7
27/03/2018	14/05/2018	48	3	4	B	27.2
27/03/2018	14/05/2018	48	3	4	C	29.1
27/03/2018	15/05/2018	49	2	4	A	22.9
27/03/2018	15/05/2018	49	4	6	A	23.1
27/03/2018	15/05/2018	49	1	3	C	23.1
27/03/2018	15/05/2018	49	2	4	B	23.5
27/03/2018	15/05/2018	49	1	3	C	24
27/03/2018	15/05/2018	49	3	4	A	24.2
27/03/2018	15/05/2018	49	2	4	B	24.6
27/03/2018	15/05/2018	49	4	6	A	24.8
27/03/2018	15/05/2018	49	4	6	C	26.1
27/03/2018	15/05/2018	49	4	6	A	26.1
27/03/2018	16/05/2018	50	2	4	C	21.6
27/03/2018	16/05/2018	50	1	3	B	22.6
27/03/2018	16/05/2018	50	1	3	A	23.1
27/03/2018	16/05/2018	50	1	3	B	24
27/03/2018	16/05/2018	50	1	3	C	24.3
27/03/2018	16/05/2018	50	2	4	B	27
27/03/2018	16/05/2018	50	4	6	B	28.1
27/03/2018	17/05/2018	51	3	4	C	21.2
27/03/2018	17/05/2018	51	4	6	A	22.6
27/03/2018	17/05/2018	51	4	6	A	23.2
27/03/2018	17/05/2018	51	4	6	B	23.6
27/03/2018	17/05/2018	51	4	6	C	23.9
27/03/2018	17/05/2018	51	4	6	A	24.1
27/03/2018	17/05/2018	51	1	3	C	24.3
27/03/2018	17/05/2018	51	3	4	C	24.3
27/03/2018	17/05/2018	51	4	6	A	24.5
27/03/2018	17/05/2018	51	4	6	C	25.1
27/03/2018	17/05/2018	51	4	6	A	25.8
27/03/2018	17/05/2018	51	3	4	B	26.1
27/03/2018	17/05/2018	51	3	4	C	27
27/03/2018	18/05/2018	52	3	4	C	22.6
27/03/2018	18/05/2018	52	4	6	C	23.1
27/03/2018	18/05/2018	52	1	3	C	23.4
27/03/2018	18/05/2018	52	3	4	C	24.8
27/03/2018	18/05/2018	52	4	6	C	24.9
27/03/2018	18/05/2018	52	4	6	C	25.4
27/03/2018	19/05/2018	53	2	4	C	21.1
27/03/2018	19/05/2018	53	1	3	C	22.1
27/03/2018	19/05/2018	53	4	6	A	22.9
27/03/2018	19/05/2018	53	4	6	C	23.7
27/03/2018	19/05/2018	53	1	3	B	23.9
27/03/2018	19/05/2018	53	4	6	B	24.2
27/03/2018	19/05/2018	53	3	4	C	24.2
27/03/2018	19/05/2018	53	2	4	C	24.8
27/03/2018	19/05/2018	53	1	3	B	25.6
27/03/2018	19/05/2018	53	4	6	C	26.1
27/03/2018	19/05/2018	53	3	4	C	27.1
27/03/2018	19/05/2018	53	4	6	A	28
27/03/2018	21/05/2018	55	2	4	A	21.5
27/03/2018	21/05/2018	55	1	3	C	21.6
27/03/2018	21/05/2018	55	2	4	C	21.6
27/03/2018	21/05/2018	55	4	6	B	21.9
27/03/2018	21/05/2018	55	2	4	C	21.9
27/03/2018	21/05/2018	55	4	6	B	22.1
27/03/2018	21/05/2018	55	1	3	C	22.8
27/03/2018	21/05/2018	55	2	4	A	22.8
27/03/2018	21/05/2018	55	1	3	B	23.1
27/03/2018	21/05/2018	55	3	4	C	23.1
27/03/2018	21/05/2018	55	2	4	C	23.4
27/03/2018	21/05/2018	55	2	4	B	23.5
27/03/2018	21/05/2018	55	1	3	B	24.2
27/03/2018	21/05/2018	55	2	4	C	24.3
27/03/2018	21/05/2018	55	3	4	C	24.9
27/03/2018	21/05/2018	55	3	4	A	25.2
27/03/2018	21/05/2018	55	1	3	C	25.4
27/03/2018	21/05/2018	55	2	4	C	25.6
27/03/2018	21/05/2018	55	2	4	A	26
27/03/2018	21/05/2018	55	4	6	B	26.1
27/03/2018	21/05/2018	55	3	4	C	26.3
27/03/2018	21/05/2018	55	2	4	C	27.2
27/03/2018	21/05/2018	55	4	6	B	28.4
27/03/2018	22/05/2018	56	3	4	C	19.9
27/03/2018	22/05/2018	56	2	4	A	21.6
27/03/2018	22/05/2018	56	2	4	C	22.3
27/03/2018	22/05/2018	56	1	3	A	22.8
27/03/2018	22/05/2018	56	3	4	B	23.2
27/03/2018	22/05/2018	56	4	6	B	23.2
27/03/2018	22/05/2018	56	2	4	A	23.4
27/03/2018	22/05/2018	56	1	3	A	23.5
27/03/2018	22/05/2018	56	3	4	A	24.2
27/03/2018	22/05/2018	56	2	4	A	24.9
27/03/2018	22/05/2018	56	4	6	B	25.1
27/03/2018	22/05/2018	56	1	3	B	25.6
27/03/2018	22/05/2018	56	3	4	C	26.7
27/03/2018	22/05/2018	56	4	6	A	27.1
27/03/2018	23/05/2018	57	1	3	B	20.8
27/03/2018	23/05/2018	57	4	6	A	22.1
27/03/2018	23/05/2018	57	2	4	C	22.3
27/03/2018	23/05/2018	57	1	3	A	22.9
27/03/2018	23/05/2018	57	2	4	A	22.9
27/03/2018	23/05/2018	57	3	4	C	23.7
27/03/2018	23/05/2018	57	1	3	C	24.3
27/03/2018	23/05/2018	57	4	6	B	26.3
27/03/2018	23/05/2018	57	2	4	B	27.2
27/03/2018	24/05/2018	58	3	4	C	24.8
27/03/2018	24/05/2018	58	4	6	A	27.1
27/03/2018	25/05/2018	59	1	3	B	20.6
27/03/2018	25/05/2018	59	3	4	A	23.6
27/03/2018	25/05/2018	59	2	4	B	24.2
27/03/2018	26/05/2018	60	3	4	C	20.8
27/03/2018	26/05/2018	60	2	4	A	21.9
27/03/2018	26/05/2018	60	4	6	B	24.2
27/03/2018	26/05/2018	60	4	6	B	26.1
