# Supplementary material for: Optimizing the feeding frequency to maximize the production of sterile males in tsetse mass-rearing colonies
Source: PLoS One. 2021 Jan 14;16(1):e0245503. doi: 10.1371/journal.pone.0245503 (PMC7808581; doi:10.1371/journal.pone.0245503)
Supplement: S4 Table — (CSV) [file pone.0245503.s005.csv]

Num_shipping	date_shipping	larviposition_date	males_flighted	male_normal_non_flighted	male_with_deformed_wing	female_flighted	female_normal_no_flighted	female_with_deformed_wing	Non_hatched_pupae	total_pupae	%emergence	%femelles	%operationnel_males	%operationnel_females	%operationnel_flies
148	14/05/2019	26/03/2019	52	5	5	15	0	0	23	100	0.77	19.4805194805195	52	15	67
150	21/05/2019	19/04/2019	41	8	16	10	0	0	25	100	0.75	13.3333333333333	41	10	51
151	23/05/2019	26/04/2019	41	9	14	21	0	0	15	100	0.85	24.7058823529412	41	21	62
153	30/05/2019	29/04/2019	62	5	7	10	4	1	11	100	0.89	16.8539325842697	62	10	72
155	06/06/2019	03/05/2019	69	4	6	11	2	0	8	100	0.92	14.1304347826087	69	11	80
156	11/06/2019	06/05/2019	69	3	1	9	3	1	14	100	0.86	15.1162790697674	69	9	78
158	18/06/2019	14/05/2019	48	5	6	18	0	3	20	100	0.8	26.25	48	18	66
159	20/06/2019	16/05/2019	49	6	6	10	4	0	25	100	0.75	18.6666666666667	49	10	59
161	27/06/2019	25/05/2019	49	1	2	35	1	0	12	100	0.88	40.9090909090909	49	35	84
165	11/07/2019	10/06/2019	62	10	3	9	3	1	12	100	0.88	14.7727272727273	62	9	71
166	16/07/2019	13/06/2019	49	7	20	6	3	0	15	100	0.85	10.5882352941176	49	6	55
167	18/07/2019	17/06/2019	73	0	6	10	5	0	6	100	0.94	15.9574468085106	73	10	83
168	23/07/2019	19/06/2019	59	10	10	1	0	0	20	100	0.8	1.25	59	1	60
169	25/07/2019	24/06/2019	58	6	5	11	2	0	18	100	0.82	15.8536585365854	58	11	69
170	30/07/2019	28/06/2019	59	11	6	7	1	0	16	100	0.84	9.52380952380952	59	7	66
171	01/08/2019	01/07/2019	57	6	9	6	1	0	21	100	0.79	8.86075949367089	57	6	63
172	08/08/2019	08/07/2019	70	7	1	11	3	0	8	100	0.92	15.2173913043478	70	11	81
173	14/08/2019	12/07/2019	45	8	14	0	0	0	33	100	0.67	0	45	0	45
174	15/08/2019	16/07/2019	73	10	4	0	0	0	13	100	0.87	0	73	0	73
175	20/08/2019	19/07/2019	72	3	7	2	0	0	16	100	0.84	2.38095238095238	72	2	74
176	22/08/2019	23/07/2019	62	10	9	2	0	0	17	100	0.83	2.40963855421687	62	2	64
177	29/08/2019	29/07/2019	60	10	8	4	2	0	16	100	0.84	7.14285714285714	60	4	64
178	03/09/2019	31/07/2019	60	0	6	0	0	2	32	100	0.68	2.94117647058824	60	0	60
179	05/09/2019	05/08/2019	65	9	5	6	1	0	14	100	0.86	8.13953488372093	65	6	71
180	10/09/2019	10/08/2019	51	11	9	10	3	0	16	100	0.84	15.4761904761905	51	10	61
181	12/09/2019	13/08/2019	76	5	4	6	2	1	6	100	0.94	9.57446808510638	76	6	82
182	17/09/2019	17/08/2019	69	1	1	15	0	1	13	100	0.87	18.3908045977011	69	15	84
183	19/09/2019	20/08/2019	75	4	9	8	0	0	4	100	0.96	8.33333333333333	75	8	83
185	26/09/2019	26/08/2019	51	12	9	10	3	0	15	100	0.85	15.2941176470588	51	10	61
187	03/10/2019	03/09/2019	73	6	11	0	0	0	10	100	0.9	0	73	0	73
188	08/10/2019	07/09/2019	68	2	10	4	2	0	14	100	0.86	6.97674418604651	68	4	72
189	10/10/2019	10/09/2019	68	3	4	13	1	2	9	100	0.91	17.5824175824176	68	13	81
190	15/10/2019	14/09/2019	71	6	8	3	0	1	11	100	0.89	4.49438202247191	71	3	74
192	22/10/2019	20/09/2019	63	8	6	5	2	0	16	100	0.84	8.33333333333333	63	5	68
194	29/10/2019	27/09/2019	53	10	10	10	3	1	13	100	0.87	16.0919540229885	53	10	63
195	31/10/2019	30/09/2019	66	7	9	8	8	0	2	100	0.98	16.3265306122449	66	8	74
196	05/11/2019	05/10/2019	51	7	13	0	0	0	15	86	0.825581395348837	0	59.3023255813954	0	59.3023255813954
197	07/11/2019	08/10/2019	70	3	3	6	0	0	18	100	0.82	7.31707317073171	70	6	76
199	14/11/2019	15/10/2019	45	2	8	35	2	3	5	100	0.95	42.1052631578947	45	35	80
200	19/11/2019	19/10/2019	59	6	10	1	0	0	16	92	0.826086956521739	1.31578947368421	64.1304347826087	1.08695652173913	65.2173913043478
201	21/11/2019	21/10/2019	59	7	5	14	5	1	9	100	0.91	21.978021978022	59	14	73
203	28/11/2019	29/10/2019	54	7	5	14	2	2	16	100	0.84	21.4285714285714	54	14	68
204	03/12/2019	03/11/2019	68	6	8	5	1	0	12	100	0.88	6.81818181818182	68	5	73
206	05/12/2019	05/11/2019	74	7	4	6	2	1	6	100	0.94	9.57446808510638	74	6	80
