# Supplementary material for: Optimizing the feeding frequency to maximize the production of sterile males in tsetse mass-rearing colonies
Source: PLoS One. 2021 Jan 14;16(1):e0245503. doi: 10.1371/journal.pone.0245503 (PMC7808581; doi:10.1371/journal.pone.0245503)
Supplement: S1 Data — (RMD) [file pone.0245503.s006.Rmd]

library(MuMIn)
library(survival)
library(ggplot2)
library(RColorBrewer)
str(S1_Table_Survival)
S1_Table_Survival$batch<-as.factor(S1_Table_Survival$batch)
fligner.test(statut~batch, data=S1_Table_Survival)
summary(S1_Table_Survival)
attach(S1_Table_Survival)
table(cage,sex,batch)
table(statut)

#### analysis without considering the random variable cage
library(survival)
fit1 <- coxph(Surv(days, statut) ~ sex*batch,data=S1_Table_Survival)
fit2 <- coxph(Surv(days, statut) ~ sex+batch,data=S1_Table_Survival)
anova(fit1,fit2)
AICc(fit1,fit2)
anova(fit2)
summary(fit2)
#### same analysis but considering the random variable cage

## we must first create a cage2 variable which corresponds to a unique identifier for each cage in order to make random##
S1_Table_Survival$cage2<-paste0(S1_Table_Survival$batch,S1_Table_Survival$cage)
summary(S1_Table_Survival)
table(cage2)

library(coxme)
S1_Table_Survival$batch <- relevel(S1_Table_Survival$batch, "1")
fit3 <- coxme(Surv(days, statut) ~ sex*batch+ (1|cage2),data=S1_Table_Survival)
fit4 <- coxme(Surv(days, statut) ~ sex+batch+ (1|cage2),data=S1_Table_Survival)
AICc(fit3,fit4)
anova(fit3,fit4) ### the interaction sex:batch significant -> the effect of treatment is not the same on the survival of females and males

#### as there is a sex-treatment interaction, we will analyze the 2 sexes separately
male<-subset(S1_Table_Survival,sex=="m")
female<-subset(S1_Table_Survival,sex=="f")

## females

female$batch <- relevel(female$batch, "1")
fit5 <- coxme(Surv(days, statut) ~ batch+ (1|cage2),data=female)
fit6 <- coxme(Surv(days, statut) ~ 1 + (1|cage2),data=female)
AICc(fit5,fit6)
anova(fit5,fit6)
anova(fit5)
summary(fit5)
## let's look at the median survival of each batch in females:
survf<-survfit(Surv(days, statut) ~ batch,data=female)
survf
## let's look at pairwise comparison to see which is different from which:
library(emmeans)
summary(emmeans(fit5,pairwise~batch,type="response"),infer=TRUE)
## the 1 is significantly different from 2, 3 and 4

## Males
str(male)
male$batch <- relevel(male$batch, "1")
fit7 <- coxme(Surv(days, statut) ~ batch+ (1|cage2),data=male)
fit8 <- coxme(Surv(days, statut) ~ 1 + (1|cage2),data=male)
anova(fit7,fit8)
summary(fit7)
## let's look at the median survival of each batch in males:
survm<-survfit(Surv(days, statut) ~ batch,data=male)
survm
## let's look at pairwise comparison to see which is different from which:
summary(emmeans(fit7,pairwise~batch,type="response"),infer=TRUE)
##no significant differences between feeding regimes

plot(survfit(Surv(days,statut)~batch+sex,data=S1_Table_Survival),col=c("red","red","green","green","blue","blue","black","black"),lty=c(1,4),bty="n",xlab="Time (Days)",ylab="Survival probability",xlim=c(0,60),lwd=2,cex.axis=1.5,cex.lab=1.6)
abline(h=0.5)


##PPIF

library(nlme)
library(lme4)
library(lattice)
head(S2_Table_PPIF)
S2_Table_PPIF$batch<-factor(c(S2_Table_PPIF$batch))
str(S2_Table_PPIF)
fligner.test(ppif60days~batch, data=S2_Table_PPIF)## si p<0.05, homogeneity of variables
shapiro.test(S2_Table_PPIF$ppif60days)  ## si p<0.05, does not follow the law of normally
kruskal.test(ppif60days~batch, data=S2_Table_PPIF) ## to use as an alternative to anova if normality is not acceptable 
library(rcompanion)
T_tuk =
  transformTukey(S2_Table_PPIF$ppif60days,
                 plotit=FALSE)
## cage is no effect

S2_Table_PPIF$batch <- relevel(S2_Table_PPIF$batch, "1")
ppmod<-(glm(T_tuk~ batch, data = S2_Table_PPIF, family="poisson"))
summary(ppmod)
library(multcomp)
glht.ppmod <- glht(ppmod, mcp(batch= "Tukey"))
summary(glht.ppmod)

library(ggpubr)
str(S2_Table_PPIF)
S2_Table_PPIF$batch<-factor(c(S2_Table_PPIF$batch))
Means <- aggregate(ppif60days ~ batch,
                   data=S2_Table_PPIF, mean, trim = 0.15)  

ggboxplot(data = S2_Table_PPIF, x = "batch", y = "ppif60days") + theme_bw()+
  labs(x="batch", y="ppif60days")+
  stat_compare_means(method = "kruskal.test", size = 5)+
  geom_text(data = Means, aes(label = ppif60days, y = ppif60days -0.3))


##pupal_mass

str(S3_Pupal_mass)
S3_Pupal_mass$batch<-factor(c(S3_Pupal_mass$batch))
fligner.test(pupal_mass~batch, data=S3_Pupal_mass)
shapiro.test(S3_Pupal_mass$pupal_mass)
kruskal.test(pupal_mass~batch, data=S3_Pupal_mass)
T_tuk2 =
  transformTukey(S3_Pupal_mass$pupal_mass,
                 plotit=FALSE)
anova(lm(T_tuk2~batch+cage, data=S3_Pupal_mass))
## cage is no effect
S3_Pupal_mass$batch <- relevel(S3_Pupal_mass$batch, "1")
ppmod22<-glm(T_tuk2~ batch, data = S3_Pupal_mass, family=gaussian)
summary(ppmod22)
glht.ppmod22 <- glht(ppmod22, mcp(batch= "Tukey"))
summary(glht.ppmod22)
tapply(S3_Pupal_mass$pupal_mass, S3_Pupal_mass$batch, mean)
tapply(S3_Pupal_mass$pupal_mass, S3_Pupal_mass$batch, sd)


## Flight ability

library(lattice)
str(S4_Table_Quality_test)
S4_Table_Quality_test$larviposition_date<-as.Date(S4_Table_Quality_test$larviposition_date,"%d/%m/%Y")
str(S4_Table_Quality_test)
plot.new()
require(stats)
Reg <- lm(X.operationnel_flies~larviposition_date, data=S4_Table_Quality_test)
coeff=coefficients(Reg)
eq = paste0("y = ", round(coeff[2],1), "*x ", round(coeff[1],1))
plot(X.operationnel_flies~larviposition_date, data=S4_Table_Quality_test)
abline(Reg, col="orange",lwd=3)

## Environmental data
str(S5_Table_Temperature_Hr)
S5_Table_Temperature_Hr$Date<-as.Date(S5_Table_Temperature_Hr$Date,"%d/%m/%Y")
plot.new()
par(mfrow=c(1,1))
plot(S5_Table_Temperature_Hr$Temp~S5_Table_Temperature_Hr$Date,
     type='p',
     lwd=2.5,
     main="",
     xlab="Date",xlim=c(min(S5_Table_Temperature_Hr$Date),max(S5_Table_Temperature_Hr$Date)),ylim=c(20,30),
     ylab="Temperature (°C)",
     col='burlywood1',
     cex.axis=1.2,
     cex.lab=1.2)
plot.window(xlim=c(min(S5_Table_Temperature_Hr$Date),max(S5_Table_Temperature_Hr$Date)),ylim=c(0,100))
lines(HR.~Date,type='p',col='burlywood3',lwd=2.5, data=S5_Table_Temperature_Hr)
axis(4, cex.axis=1.2)
mtext("Relative humidity (%)",side=4,line=0.5)##legend of the ordinate 2
